# Supplementary material for: CDC6/THBS1 accelerates pancreatic cancer progression via AKT-mediated glycolytic reprogramming
Source: Cell Death Dis. 2026 Apr 21;17(1):524. doi: 10.1038/s41419-026-08758-2 (PMC13230735; doi:10.1038/s41419-026-08758-2)
Supplement: Supplementary file 2 — Table S1 [file 41419_2026_8758_MOESM2_ESM.xls]

TF	Source	Sequence	Start	Stop	Strand	Score	P-value	Q-value	Matched Sequence	TF_type	geneA	geneB	AB_combined_score
ORC1	hTFtarget	hg38_mane_ENST00000260356.6_THBS1_upstream2000	1376	1391	+	14.1143	4.82e-06	0.00391	CTGCCGGCCCCGCCGA	Other	CDC6	ORC1	999
ORC1	hTFtarget	hg38_mane_ENST00000260356.6_THBS1_upstream2000	1777	1792	-	7.7	9.25e-05	0.025	AGTCGGTGCCCGCCCA	Other	CDC6	ORC1	999
ORC1	hTFtarget	hg38_mane_ENST00000260356.6_THBS1_upstream2000	1895	1910	+	7.95714	8.36e-05	0.025	GACTGGCCCCCACCTC	Other	CDC6	ORC1	999
ORC1	hTFtarget	hg38_mane_ENST00000260356.6_THBS1_upstream2000	1820	1835	+	18.6286	2.96e-07	0.00048	CCCCGACCCCCGCCCC	Other	CDC6	ORC1	999
ORC1	hTFtarget	hg38_mane_ENST00000260356.6_THBS1_upstream2000	1645	1660	+	7.78571	8.95e-05	0.025	GCCCCTGCGCCACCCC	Other	CDC6	ORC1	999
ORC1	hTFtarget	hg38_mane_ENST00000260356.6_THBS1_upstream2000	1412	1427	-	19.0429	2.21e-07	0.00048	GCCCCACGCCCGCCCC	Other	CDC6	ORC1	999
ORC1	hTFtarget	hg38_mane_ENST00000260356.6_THBS1_upstream2000	1418	1433	-	10.8429	2.46e-05	0.016	GAGCTGGCCCCACGCC	Other	CDC6	ORC1	999
ORC1	hTFtarget	hg38_mane_ENST00000260356.6_THBS1_upstream2000	1875	1890	-	17.4143	6.77e-07	0.000733	CTCCTCTCTCCGCCCC	Other	CDC6	ORC1	999
ORC1	hTFtarget	hg38_mane_ENST00000260356.6_THBS1_upstream2000	1813	1828	+	8.38571	7.05e-05	0.025	TCCCAAGCCCCGACCC	Other	CDC6	ORC1	999
ORC1	hTFtarget	hg38_mane_ENST00000260356.6_THBS1_upstream2000	1681	1696	+	9.97143	3.63e-05	0.0194	TCCCCAGCCCCGTCCC	Other	CDC6	ORC1	999
ORC1	hTFtarget	hg38_mane_ENST00000260356.6_THBS1_upstream2000	1658	1673	+	9.32857	4.78e-05	0.0194	CCCGCGGGCCCTCCTA	Other	CDC6	ORC1	999
ORC1	hTFtarget	hg38_mane_ENST00000260356.6_THBS1_upstream2000	1979	1994	+	9.62857	4.21e-05	0.0194	CGCGCGGCTCCTCCGC	Other	CDC6	ORC1	999
E2F1	hTFtarget	hg38_mane_ENST00000260356.6_THBS1_upstream2000	305	313	+	10.7237	8.55e-05	0.101	GGAGGGAGA	TF	CDC6	E2F1	986
E2F1	hTFtarget	hg38_mane_ENST00000260356.6_THBS1_upstream2000	1825	1833	-	10.4868	9.16e-05	0.101	GGCGGGGGT	TF	CDC6	E2F1	986
E2F1	hTFtarget	hg38_mane_ENST00000260356.6_THBS1_upstream2000	1288	1300	-	11.7714	3.42e-05	0.0565	CTCTCCCGCTGCC	TF	CDC6	E2F1	986
E2F1	hTFtarget	hg38_mane_ENST00000260356.6_THBS1_upstream2000	1722	1737	-	11.1364	6.96e-05	0.0318	GCGCCACGCGGGCTCG	TF	CDC6	E2F1	986
E2F1	hTFtarget	hg38_mane_ENST00000260356.6_THBS1_upstream2000	1721	1732	+	13.3553	1.23e-05	0.0359	CCGAGCCCGCGT	TF	CDC6	E2F1	986
E2F1	hTFtarget	hg38_mane_ENST00000260356.6_THBS1_upstream2000	1403	1411	-	10.4342	9.8e-05	0.101	GGAGGGAGG	TF	CDC6	E2F1	986
E2F1	hTFtarget	hg38_mane_ENST00000260356.6_THBS1_upstream2000	1685	1696	-	7.94737	8.66e-05	0.0513	GGGACGGGGCTG	TF	CDC6	E2F1	986
E2F1	database	hg38_mane_ENST00000260356.6_THBS1_upstream2000	261	268	-	11.5714	4.72e-05	0.188	CGAAAAGT	TF	CDC6	E2F1	986
E2F1	hTFtarget	hg38_mane_ENST00000260356.6_THBS1_upstream2000	1412	1423	+	9.40789	5.1e-05	0.0453	GGGGCGGGCGTG	TF	CDC6	E2F1	986
E2F1	hTFtarget	hg38_mane_ENST00000260356.6_THBS1_upstream2000	1930	1941	+	16.5132	9.35e-07	0.00345	CGCCCATTGGCC	TF	CDC6	E2F1	986
E2F1	hTFtarget	hg38_mane_ENST00000260356.6_THBS1_upstream2000	1825	1833	-	10.4868	9.16e-05	0.102	GGCGGGGGT	TF	CDC6	E2F1	986
E2F1	hTFtarget	hg38_mane_ENST00000260356.6_THBS1_upstream2000	1434	1449	+	12.3333	3.07e-05	0.0313	AGGACAGGCGCTCGGG	TF	CDC6	E2F1	986
E2F1	hTFtarget	hg38_mane_ENST00000260356.6_THBS1_upstream2000	1906	1918	+	11.4857	3.78e-05	0.0565	ACCTCCCGCTTCC	TF	CDC6	E2F1	986
E2F1	database	hg38_mane_ENST00000260356.6_THBS1_upstream2000	1858	1873	+	12.0459	3.66e-05	0.0347	TGCGCGCCAGGCAGCG	TF	CDC6	E2F1	986
E2F1	database	hg38_mane_ENST00000260356.6_THBS1_upstream2000	1281	1296	+	11.1009	6.24e-05	0.0356	GCGCCGCGGCAGCGGG	TF	CDC6	E2F1	986
E2F1	database	hg38_mane_ENST00000260356.6_THBS1_upstream2000	1730	1737	+	10.2647	8.98e-05	0.131	CGTGGCGC	TF	CDC6	E2F1	986
E2F1	hTFtarget	hg38_mane_ENST00000260356.6_THBS1_upstream2000	1413	1424	-	12.25	2.12e-05	0.0359	CCACGCCCGCCC	TF	CDC6	E2F1	986
E2F1	hTFtarget	hg38_mane_ENST00000260356.6_THBS1_upstream2000	1773	1788	+	11.9848	3.92e-05	0.0313	TGCGTGGGCGGGCACC	TF	CDC6	E2F1	986
E2F1	database	hg38_mane_ENST00000260356.6_THBS1_upstream2000	1858	1868	+	12.3607	5.05e-05	0.0649	TGCGCGCCAGG	TF	CDC6	E2F1	986
E2F1	database	hg38_mane_ENST00000260356.6_THBS1_upstream2000	1920	1935	-	13.0092	1.99e-05	0.032	TGGGCGGCGGCCGGGC	TF	CDC6	E2F1	986
E2F1	hTFtarget	hg38_mane_ENST00000260356.6_THBS1_upstream2000	305	313	+	10.7237	8.55e-05	0.102	GGAGGGAGA	TF	CDC6	E2F1	986
E2F1	database	hg38_mane_ENST00000260356.6_THBS1_upstream2000	1820	1835	-	11.1284	6.16e-05	0.0356	GGGGCGGGGGTCGGGG	TF	CDC6	E2F1	986
E2F1	database	hg38_mane_ENST00000260356.6_THBS1_upstream2000	1907	1917	-	12.623	4.35e-05	0.0649	GAAGCGGGAGG	TF	CDC6	E2F1	986
E2F1	hTFtarget	hg38_mane_ENST00000260356.6_THBS1_upstream2000	1758	1773	-	14.4394	5.38e-06	0.0172	AGCCTTGGCGCGCACG	TF	CDC6	E2F1	986
E2F1	database	hg38_mane_ENST00000260356.6_THBS1_upstream2000	1763	1770	-	10.4706	6.19e-05	0.131	CTTGGCGC	TF	CDC6	E2F1	986
E2F1	hTFtarget	hg38_mane_ENST00000260356.6_THBS1_upstream2000	1899	1910	-	8.32895	7.58e-05	0.0513	GAGGTGGGGGCC	TF	CDC6	E2F1	986
E2F1	hTFtarget	hg38_mane_ENST00000260356.6_THBS1_upstream2000	1824	1835	-	13.9079	6.82e-06	0.0242	GGGGCGGGGGTC	TF	CDC6	E2F1	986
E2F1	hTFtarget	hg38_mane_ENST00000260356.6_THBS1_upstream2000	1751	1762	+	10.8816	4.04e-05	0.0455	CCGAGCCCGTGC	TF	CDC6	E2F1	986
E2F1	database	hg38_mane_ENST00000260356.6_THBS1_upstream2000	1763	1770	-	10.9451	9.21e-05	0.276	CTTGGCGC	TF	CDC6	E2F1	986
E2F1	database	hg38_mane_ENST00000260356.6_THBS1_upstream2000	1760	1770	+	11.9508	6.19e-05	0.0649	TGCGCGCCAAG	TF	CDC6	E2F1	986
E2F1	hTFtarget	hg38_mane_ENST00000260356.6_THBS1_upstream2000	1391	1406	-	12.3788	2.97e-05	0.0313	GAGGTGAGCGCGGCGT	TF	CDC6	E2F1	986
E2F1	hTFtarget	hg38_mane_ENST00000260356.6_THBS1_upstream2000	782	797	+	11.6212	5.04e-05	0.0318	GCAGAGGGAGCGAGGC	TF	CDC6	E2F1	986
E2F1	hTFtarget	hg38_mane_ENST00000260356.6_THBS1_upstream2000	1250	1261	-	11.3421	2.38e-05	0.0322	GGGGCGGTGTGC	TF	CDC6	E2F1	986
E2F1	hTFtarget	hg38_mane_ENST00000260356.6_THBS1_upstream2000	1403	1411	-	10.4342	9.8e-05	0.102	GGAGGGAGG	TF	CDC6	E2F1	986
E2F1	hTFtarget	hg38_mane_ENST00000260356.6_THBS1_upstream2000	1289	1300	+	10.6286	7.37e-05	0.114	GCAGCGGGAGAG	TF	CDC6	E2F1	986
E2F1	database	hg38_mane_ENST00000260356.6_THBS1_upstream2000	1387	1402	-	12.8257	2.25e-05	0.032	TGAGCGCGGCGTCGGC	TF	CDC6	E2F1	986
E2F1	hTFtarget	hg38_mane_ENST00000260356.6_THBS1_upstream2000	1875	1886	+	11.0263	2.72e-05	0.0322	GGGGCGGAGAGA	TF	CDC6	E2F1	986
E2F1	hTFtarget	hg38_mane_ENST00000260356.6_THBS1_upstream2000	1824	1839	-	11.2273	6.57e-05	0.0318	GAAGGGGGCGGGGGTC	TF	CDC6	E2F1	986
E2F1	hTFtarget	hg38_mane_ENST00000260356.6_THBS1_upstream2000	1824	1835	-	10.5714	7.51e-05	0.114	GGGGCGGGGGTC	TF	CDC6	E2F1	986
E2F4	hTFtarget	hg38_mane_ENST00000260356.6_THBS1_upstream2000	1900	1911	+	11.1053	4.1e-05	0.0292	GCCCCCACCTCC	TF	CDC6	E2F4	967
E2F4	hTFtarget	hg38_mane_ENST00000260356.6_THBS1_upstream2000	1251	1261	+	12.2895	2.37e-05	0.0291	CACACCGCCCC	TF	CDC6	E2F4	967
E2F4	database	hg38_mane_ENST00000260356.6_THBS1_upstream2000	1292	1301	+	12.5505	3.56e-05	0.12	GCGGGAGAGG	TF	CDC6	E2F4	967
E2F4	hTFtarget	hg38_mane_ENST00000260356.6_THBS1_upstream2000	1776	1787	+	11.8553	2.47e-05	0.0224	GTGGGCGGGCAC	TF	CDC6	E2F4	967
E2F4	hTFtarget	hg38_mane_ENST00000260356.6_THBS1_upstream2000	1825	1836	+	14.7632	5.55e-06	0.00988	ACCCCCGCCCCC	TF	CDC6	E2F4	967
E2F4	hTFtarget	hg38_mane_ENST00000260356.6_THBS1_upstream2000	1826	1834	-	14.1579	1.84e-05	0.0612	GGGCGGGGG	TF	CDC6	E2F4	967
E2F4	hTFtarget	hg38_mane_ENST00000260356.6_THBS1_upstream2000	1875	1886	-	13.5789	1.04e-05	0.0384	TCTCTCCGCCCC	TF	CDC6	E2F4	967
E2F4	hTFtarget	hg38_mane_ENST00000260356.6_THBS1_upstream2000	1825	1835	+	13.1053	1.49e-05	0.0291	ACCCCCGCCCC	TF	CDC6	E2F4	967
E2F4	hTFtarget	hg38_mane_ENST00000260356.6_THBS1_upstream2000	1826	1837	-	16.9474	1.22e-06	0.00417	AGGGGGCGGGGG	TF	CDC6	E2F4	967
E2F4	hTFtarget	hg38_mane_ENST00000260356.6_THBS1_upstream2000	1251	1262	+	11.5263	3.44e-05	0.0292	CACACCGCCCCC	TF	CDC6	E2F4	967
E2F4	hTFtarget	hg38_mane_ENST00000260356.6_THBS1_upstream2000	1411	1422	-	9.48684	8.07e-05	0.0479	ACGCCCGCCCCG	TF	CDC6	E2F4	967
E2F4	hTFtarget	hg38_mane_ENST00000260356.6_THBS1_upstream2000	1251	1262	-	12.3553	2.09e-05	0.0192	GGGGGCGGTGTG	TF	CDC6	E2F4	967
E2F4	hTFtarget	hg38_mane_ENST00000260356.6_THBS1_upstream2000	1250	1261	+	10.0921	5.5e-05	0.0676	GCACACCGCCCC	TF	CDC6	E2F4	967
E2F4	hTFtarget	hg38_mane_ENST00000260356.6_THBS1_upstream2000	1291	1299	+	8.65789	5.2e-05	0.087	AGCGGGAGA	TF	CDC6	E2F4	967
E2F4	hTFtarget	hg38_mane_ENST00000260356.6_THBS1_upstream2000	1931	1942	+	15.0658	3.62e-06	0.0135	GCCCATTGGCCG	TF	CDC6	E2F4	967
E2F4	hTFtarget	hg38_mane_ENST00000260356.6_THBS1_upstream2000	1900	1911	-	11.2368	3.61e-05	0.0266	GGAGGTGGGGGC	TF	CDC6	E2F4	967
E2F4	hTFtarget	hg38_mane_ENST00000260356.6_THBS1_upstream2000	1931	1942	+	15.3026	3.22e-06	0.0116	GCCCATTGGCCG	TF	CDC6	E2F4	967
E2F4	hTFtarget	hg38_mane_ENST00000260356.6_THBS1_upstream2000	1908	1919	-	11.1711	4.64e-05	0.0325	AGGAAGCGGGAG	TF	CDC6	E2F4	967
E2F4	hTFtarget	hg38_mane_ENST00000260356.6_THBS1_upstream2000	1930	1941	-	14.9079	4.11e-06	0.0151	GGCCAATGGGCG	TF	CDC6	E2F4	967
E2F4	hTFtarget	hg38_mane_ENST00000260356.6_THBS1_upstream2000	1874	1885	+	15.3684	3.55e-06	0.0124	GGGGGCGGAGAG	TF	CDC6	E2F4	967
E2F4	hTFtarget	hg38_mane_ENST00000260356.6_THBS1_upstream2000	1971	1986	+	12.7879	1.86e-05	0.0557	TTTAAAAGCGCGCGGC	TF	CDC6	E2F4	967
E2F4	hTFtarget	hg38_mane_ENST00000260356.6_THBS1_upstream2000	1900	1911	-	8.90789	8.63e-05	0.0628	GGAGGTGGGGGC	TF	CDC6	E2F4	967
E2F4	hTFtarget	hg38_mane_ENST00000260356.6_THBS1_upstream2000	1826	1834	-	13.6842	2.47e-05	0.0503	GGGCGGGGG	TF	CDC6	E2F4	967
E2F4	hTFtarget	hg38_mane_ENST00000260356.6_THBS1_upstream2000	1875	1885	-	12.4474	2.19e-05	0.0291	CTCTCCGCCCC	TF	CDC6	E2F4	967
E2F4	hTFtarget	hg38_mane_ENST00000260356.6_THBS1_upstream2000	1776	1787	-	13.6711	1.11e-05	0.0132	GTGCCCGCCCAC	TF	CDC6	E2F4	967
E2F4	hTFtarget	hg38_mane_ENST00000260356.6_THBS1_upstream2000	1382	1393	-	10.1579	7.19e-05	0.0325	CGTCGGCGGGGC	TF	CDC6	E2F4	967
E2F4	hTFtarget	hg38_mane_ENST00000260356.6_THBS1_upstream2000	1901	1916	+	12.2576	3.31e-05	0.0835	CCCCCACCTCCCGCTT	TF	CDC6	E2F4	967
E2F4	hTFtarget	hg38_mane_ENST00000260356.6_THBS1_upstream2000	1927	1942	+	19.7763	3.88e-08	0.00013	CGCCGCCCATTGGCCG	TF	CDC6	E2F4	967
E2F4	hTFtarget	hg38_mane_ENST00000260356.6_THBS1_upstream2000	1927	1942	+	18.4605	1.73e-07	0.000595	CGCCGCCCATTGGCCG	TF	CDC6	E2F4	967
E2F4	hTFtarget	hg38_mane_ENST00000260356.6_THBS1_upstream2000	1778	1786	+	11.8553	4.8e-05	0.0503	GGGCGGGCA	TF	CDC6	E2F4	967
E2F4	hTFtarget	hg38_mane_ENST00000260356.6_THBS1_upstream2000	1825	1836	-	13.5921	1.02e-05	0.0124	GGGGGCGGGGGT	TF	CDC6	E2F4	967
E2F4	hTFtarget	hg38_mane_ENST00000260356.6_THBS1_upstream2000	1971	1986	+	11.7465	3.86e-05	0.128	TTTAAAAGCGCGCGGC	TF	CDC6	E2F4	967
E2F4	hTFtarget	hg38_mane_ENST00000260356.6_THBS1_upstream2000	1778	1786	+	11.4342	5.11e-05	0.0849	GGGCGGGCA	TF	CDC6	E2F4	967
E2F4	hTFtarget	hg38_mane_ENST00000260356.6_THBS1_upstream2000	1777	1788	-	10.1842	5.3e-05	0.0676	GGTGCCCGCCCA	TF	CDC6	E2F4	967
E2F4	hTFtarget	hg38_mane_ENST00000260356.6_THBS1_upstream2000	1930	1941	-	15.4079	3.62e-06	0.0133	GGCCAATGGGCG	TF	CDC6	E2F4	967
E2F4	database	hg38_mane_ENST00000260356.6_THBS1_upstream2000	1290	1300	+	11.9483	4.37e-05	0.122	CAGCGGGAGAG	TF	CDC6	E2F4	967
E2F4	hTFtarget	hg38_mane_ENST00000260356.6_THBS1_upstream2000	1901	1915	+	13.4697	1.65e-05	0.0491	CCCCCACCTCCCGCT	TF	CDC6	E2F4	967
E2F4	hTFtarget	hg38_mane_ENST00000260356.6_THBS1_upstream2000	1907	1915	-	8.71053	4.93e-05	0.087	AGCGGGAGG	TF	CDC6	E2F4	967
E2F4	hTFtarget	hg38_mane_ENST00000260356.6_THBS1_upstream2000	1819	1833	+	11.4242	5.64e-05	0.0701	GCCCCGACCCCCGCC	TF	CDC6	E2F4	967
E2F4	hTFtarget	hg38_mane_ENST00000260356.6_THBS1_upstream2000	1288	1299	+	14.5263	8.87e-06	0.0216	GGCAGCGGGAGA	TF	CDC6	E2F4	967
E2F4	hTFtarget	hg38_mane_ENST00000260356.6_THBS1_upstream2000	1874	1885	+	15.1316	4.22e-06	0.00775	GGGGGCGGAGAG	TF	CDC6	E2F4	967
E2F4	hTFtarget	hg38_mane_ENST00000260356.6_THBS1_upstream2000	1411	1422	+	10.1316	5.91e-05	0.0362	CGGGGCGGGCGT	TF	CDC6	E2F4	967
E2F4	hTFtarget	hg38_mane_ENST00000260356.6_THBS1_upstream2000	1873	1884	+	15.8684	3.2e-06	0.00547	GGGGGGCGGAGA	TF	CDC6	E2F4	967
E2F4	hTFtarget	hg38_mane_ENST00000260356.6_THBS1_upstream2000	1382	1390	-	12.3421	4.25e-05	0.0503	CGGCGGGGC	TF	CDC6	E2F4	967
E2F4	hTFtarget	hg38_mane_ENST00000260356.6_THBS1_upstream2000	1930	1941	-	16.0132	1.59e-06	0.00624	GGCCAATGGGCG	TF	CDC6	E2F4	967
E2F4	hTFtarget	hg38_mane_ENST00000260356.6_THBS1_upstream2000	1775	1786	+	10.5526	6.13e-05	0.0325	CGTGGGCGGGCA	TF	CDC6	E2F4	967
E2F4	hTFtarget	hg38_mane_ENST00000260356.6_THBS1_upstream2000	1291	1305	-	10.6212	8.45e-05	0.0701	GACGCCTCTCCCGCT	TF	CDC6	E2F4	967
E2F4	hTFtarget	hg38_mane_ENST00000260356.6_THBS1_upstream2000	1930	1941	-	14.8421	4.31e-06	0.0158	GGCCAATGGGCG	TF	CDC6	E2F4	967
E2F4	hTFtarget	hg38_mane_ENST00000260356.6_THBS1_upstream2000	1825	1833	-	10.3421	7.79e-05	0.24	GGCGGGGGT	TF	CDC6	E2F4	967
E2F4	hTFtarget	hg38_mane_ENST00000260356.6_THBS1_upstream2000	1901	1912	-	12.6974	2.16e-05	0.0246	GGGAGGTGGGGG	TF	CDC6	E2F4	967
E2F4	hTFtarget	hg38_mane_ENST00000260356.6_THBS1_upstream2000	1413	1421	+	10.25	7.15e-05	0.0562	GGGCGGGCG	TF	CDC6	E2F4	967
E2F4	hTFtarget	hg38_mane_ENST00000260356.6_THBS1_upstream2000	1762	1776	-	10.3939	9.42e-05	0.0701	CGCAGCCTTGGCGCG	TF	CDC6	E2F4	967
E2F4	hTFtarget	hg38_mane_ENST00000260356.6_THBS1_upstream2000	1971	1986	+	12.0423	3.18e-05	0.1	TTTAAAAGCGCGCGGC	TF	CDC6	E2F4	967
E2F4	hTFtarget	hg38_mane_ENST00000260356.6_THBS1_upstream2000	1251	1262	-	13.6447	1.01e-05	0.0124	GGGGGCGGTGTG	TF	CDC6	E2F4	967
E2F4	hTFtarget	hg38_mane_ENST00000260356.6_THBS1_upstream2000	1907	1918	-	13.8684	1.33e-05	0.0216	GGAAGCGGGAGG	TF	CDC6	E2F4	967
E2F4	hTFtarget	hg38_mane_ENST00000260356.6_THBS1_upstream2000	1927	1942	-	18.3421	1.59e-07	0.000575	CGGCCAATGGGCGGCG	TF	CDC6	E2F4	967
E2F4	hTFtarget	hg38_mane_ENST00000260356.6_THBS1_upstream2000	1874	1885	-	15.6579	3.1e-06	0.00988	CTCTCCGCCCCC	TF	CDC6	E2F4	967
E2F4	hTFtarget	hg38_mane_ENST00000260356.6_THBS1_upstream2000	1776	1787	+	12.5395	1.89e-05	0.0192	GTGGGCGGGCAC	TF	CDC6	E2F4	967
E2F4	hTFtarget	hg38_mane_ENST00000260356.6_THBS1_upstream2000	1971	1986	+	11.4697	4.53e-05	0.142	TTTAAAAGCGCGCGGC	TF	CDC6	E2F4	967
E2F4	database	hg38_mane_ENST00000260356.6_THBS1_upstream2000	1906	1916	-	10.4655	7.98e-05	0.122	AAGCGGGAGGT	TF	CDC6	E2F4	967
E2F4	hTFtarget	hg38_mane_ENST00000260356.6_THBS1_upstream2000	1935	1946	+	8.72368	9.63e-05	0.105	ATTGGCCGGAGG	TF	CDC6	E2F4	967
E2F4	hTFtarget	hg38_mane_ENST00000260356.6_THBS1_upstream2000	1988	1999	-	10.4211	6.5e-05	0.0325	GCAAGGCGGAGG	TF	CDC6	E2F4	967
E2F4	hTFtarget	hg38_mane_ENST00000260356.6_THBS1_upstream2000	1819	1834	+	11.6364	5.15e-05	0.0835	GCCCCGACCCCCGCCC	TF	CDC6	E2F4	967
E2F4	hTFtarget	hg38_mane_ENST00000260356.6_THBS1_upstream2000	1900	1910	+	9.39474	8.55e-05	0.0788	GCCCCCACCTC	TF	CDC6	E2F4	967
E2F4	hTFtarget	hg38_mane_ENST00000260356.6_THBS1_upstream2000	1825	1836	-	15.3553	3.6e-06	0.00775	GGGGGCGGGGGT	TF	CDC6	E2F4	967
E2F4	hTFtarget	hg38_mane_ENST00000260356.6_THBS1_upstream2000	301	312	+	10.0263	7.6e-05	0.0325	AAGGGGAGGGAG	TF	CDC6	E2F4	967
LIN9	hTFtarget	hg38_mane_ENST00000260356.6_THBS1_upstream2000	1931	1942	+	14.2237	8.1e-06	0.0322	GCCCATTGGCCG	Other	CDC6	LIN9	949
RBL2	hTFtarget	hg38_mane_ENST00000260356.6_THBS1_upstream2000	1902	1913	-	14.2237	9.95e-06	0.00918	CGGGAGGTGGGG	Other	CDC6	RBL2	947
RBL2	hTFtarget	hg38_mane_ENST00000260356.6_THBS1_upstream2000	1930	1941	+	13.7368	1.29e-05	0.047	CGCCCATTGGCC	Other	CDC6	RBL2	947
RBL2	hTFtarget	hg38_mane_ENST00000260356.6_THBS1_upstream2000	1927	1942	-	17.3421	2.36e-07	0.000773	CGGCCAATGGGCGGCG	Other	CDC6	RBL2	947
RBL2	hTFtarget	hg38_mane_ENST00000260356.6_THBS1_upstream2000	303	314	+	10.4091	9.39e-05	0.152	GGGGAGGGAGAT	Other	CDC6	RBL2	947
RBL2	hTFtarget	hg38_mane_ENST00000260356.6_THBS1_upstream2000	1291	1299	+	10.3947	8.11e-05	0.262	AGCGGGAGA	Other	CDC6	RBL2	947
RBL2	hTFtarget	hg38_mane_ENST00000260356.6_THBS1_upstream2000	1403	1411	-	10.1974	9.62e-05	0.169	GGAGGGAGG	Other	CDC6	RBL2	947
RBL2	hTFtarget	hg38_mane_ENST00000260356.6_THBS1_upstream2000	1777	1788	+	11.1364	6.81e-05	0.152	TGGGCGGGCACC	Other	CDC6	RBL2	947
RBL2	hTFtarget	hg38_mane_ENST00000260356.6_THBS1_upstream2000	1824	1835	+	10.7368	6.14e-05	0.195	GACCCCCGCCCC	Other	CDC6	RBL2	947
RBL2	hTFtarget	hg38_mane_ENST00000260356.6_THBS1_upstream2000	1930	1941	-	14.8143	4.56e-06	0.0159	GGCCAATGGGCG	Other	CDC6	RBL2	947
RBL2	hTFtarget	hg38_mane_ENST00000260356.6_THBS1_upstream2000	305	313	+	10.4737	8.34e-05	0.169	GGAGGGAGA	Other	CDC6	RBL2	947
RBL2	hTFtarget	hg38_mane_ENST00000260356.6_THBS1_upstream2000	1827	1838	-	18.4211	1.74e-07	0.000643	AAGGGGGCGGGG	Other	CDC6	RBL2	947
RBL2	hTFtarget	hg38_mane_ENST00000260356.6_THBS1_upstream2000	1927	1942	+	17.7237	3.1e-07	0.00108	CGCCGCCCATTGGCCG	Other	CDC6	RBL2	947
RBL2	hTFtarget	hg38_mane_ENST00000260356.6_THBS1_upstream2000	1872	1883	+	16.8553	1.13e-06	0.00208	CGGGGGGCGGAG	Other	CDC6	RBL2	947
RBL2	hTFtarget	hg38_mane_ENST00000260356.6_THBS1_upstream2000	1971	1986	+	11.338	4.94e-05	0.176	TTTAAAAGCGCGCGGC	Other	CDC6	RBL2	947
RBL2	hTFtarget	hg38_mane_ENST00000260356.6_THBS1_upstream2000	300	311	+	14.6842	7.28e-06	0.00896	GAAGGGGAGGGA	Other	CDC6	RBL2	947
RBL2	hTFtarget	hg38_mane_ENST00000260356.6_THBS1_upstream2000	1971	1986	+	11.5493	4.33e-05	0.145	TTTAAAAGCGCGCGGC	Other	CDC6	RBL2	947
RBL2	hTFtarget	hg38_mane_ENST00000260356.6_THBS1_upstream2000	1971	1986	+	12.169	2.86e-05	0.0983	TTTAAAAGCGCGCGGC	Other	CDC6	RBL2	947
TFDP1	hTFtarget	hg38_mane_ENST00000260356.6_THBS1_upstream2000	1901	1916	+	14.8026	5.98e-06	0.0195	CCCCCACCTCCCGCTT	TF	CDC6	TFDP1	947
TFDP1	hTFtarget	hg38_mane_ENST00000260356.6_THBS1_upstream2000	1908	1923	+	12.8421	2.09e-05	0.034	CTCCCGCTTCCTGCCC	TF	CDC6	TFDP1	947
TFDP1	hTFtarget	hg38_mane_ENST00000260356.6_THBS1_upstream2000	989	1004	-	10.3553	7.59e-05	0.0619	TTCCCTTTTTCCTCCC	TF	CDC6	TFDP1	947
TFDP1	database	hg38_mane_ENST00000260356.6_THBS1_upstream2000	1906	1919	-	11.9358	3e-05	0.112	AGGAAGCGGGAGGT	TF	CDC6	TFDP1	947
TFDP1	hTFtarget	hg38_mane_ENST00000260356.6_THBS1_upstream2000	304	319	-	11.2632	4.85e-05	0.0527	CATCCATCTCCCTCCC	TF	CDC6	TFDP1	947
TFDP1	hTFtarget	hg38_mane_ENST00000260356.6_THBS1_upstream2000	1930	1941	-	15.1316	4e-06	0.0156	GGCCAATGGGCG	TF	CDC6	TFDP1	947
E2F7	hTFtarget	hg38_mane_ENST00000260356.6_THBS1_upstream2000	1410	1425	-	10.4143	5.26e-05	0.0254	CCCACGCCCGCCCCGG	TF	CDC6	E2F7	856
E2F7	hTFtarget	hg38_mane_ENST00000260356.6_THBS1_upstream2000	293	308	-	12.5429	1.25e-05	0.0111	CTCCCCTTCCTTCTCC	TF	CDC6	E2F7	856
E2F7	hTFtarget	hg38_mane_ENST00000260356.6_THBS1_upstream2000	1871	1886	-	15.2143	3.31e-06	0.00585	TCTCTCCGCCCCCCGC	TF	CDC6	E2F7	856
E2F7	hTFtarget	hg38_mane_ENST00000260356.6_THBS1_upstream2000	615	626	+	13.5714	8.35e-06	0.0331	AATGTAAACACT	TF	CDC6	E2F7	856
E2F7	hTFtarget	hg38_mane_ENST00000260356.6_THBS1_upstream2000	1412	1427	-	8.46053	5.06e-05	0.0329	GCCCCACGCCCGCCCC	TF	CDC6	E2F7	856
E2F7	hTFtarget	hg38_mane_ENST00000260356.6_THBS1_upstream2000	1213	1221	+	12.6974	3e-05	0.119	AAGCAGCTG	TF	CDC6	E2F7	856
E2F7	hTFtarget	hg38_mane_ENST00000260356.6_THBS1_upstream2000	1771	1786	-	10.2714	5.62e-05	0.0254	TGCCCGCCCACGCAGC	TF	CDC6	E2F7	856
E2F7	hTFtarget	hg38_mane_ENST00000260356.6_THBS1_upstream2000	1818	1833	+	11.1	2.34e-05	0.0166	AGCCCCGACCCCCGCC	TF	CDC6	E2F7	856
E2F7	hTFtarget	hg38_mane_ENST00000260356.6_THBS1_upstream2000	1819	1834	+	9.43421	3.64e-05	0.0309	GCCCCGACCCCCGCCC	TF	CDC6	E2F7	856
E2F7	hTFtarget	hg38_mane_ENST00000260356.6_THBS1_upstream2000	1827	1838	+	15.5395	3.73e-06	0.0134	CCCCGCCCCCTT	TF	CDC6	E2F7	856
E2F7	hTFtarget	hg38_mane_ENST00000260356.6_THBS1_upstream2000	1986	1997	+	9.21053	8.97e-05	0.0394	CTCCTCCGCCTT	TF	CDC6	E2F7	856
E2F7	hTFtarget	hg38_mane_ENST00000260356.6_THBS1_upstream2000	1901	1916	-	11.7571	1.68e-05	0.0182	AAGCGGGAGGTGGGGG	TF	CDC6	E2F7	856
E2F7	hTFtarget	hg38_mane_ENST00000260356.6_THBS1_upstream2000	1872	1883	-	12.9079	1.72e-05	0.0206	CTCCGCCCCCCG	TF	CDC6	E2F7	856
E2F7	hTFtarget	hg38_mane_ENST00000260356.6_THBS1_upstream2000	1899	1914	+	13.9286	6.45e-06	0.00761	GGCCCCCACCTCCCGC	TF	CDC6	E2F7	856
E2F7	hTFtarget	hg38_mane_ENST00000260356.6_THBS1_upstream2000	1985	2000	-	10.3714	2.99e-05	0.0204	GGCAAGGCGGAGGAGC	TF	CDC6	E2F7	856
E2F7	hTFtarget	hg38_mane_ENST00000260356.6_THBS1_upstream2000	186	197	+	8.96053	9.87e-05	0.0394	CCCATCCCTCCA	TF	CDC6	E2F7	856
E2F7	hTFtarget	hg38_mane_ENST00000260356.6_THBS1_upstream2000	1252	1267	+	11.9571	2.48e-05	0.0224	ACACCGCCCCCAAGCG	TF	CDC6	E2F7	856
E2F7	hTFtarget	hg38_mane_ENST00000260356.6_THBS1_upstream2000	1216	1224	-	11.0658	9e-05	0.178	GGACAGCTG	TF	CDC6	E2F7	856
E2F7	hTFtarget	hg38_mane_ENST00000260356.6_THBS1_upstream2000	1826	1841	+	18.8421	3.37e-07	0.00115	CCCCCGCCCCCTTCAC	TF	CDC6	E2F7	856
E2F7	hTFtarget	hg38_mane_ENST00000260356.6_THBS1_upstream2000	1869	1884	-	14.3421	4.93e-06	0.00839	TCTCCGCCCCCCGCTG	TF	CDC6	E2F7	856
E2F7	hTFtarget	hg38_mane_ENST00000260356.6_THBS1_upstream2000	300	311	-	11.9474	2.77e-05	0.0249	TCCCTCCCCTTC	TF	CDC6	E2F7	856
E2F7	hTFtarget	hg38_mane_ENST00000260356.6_THBS1_upstream2000	291	306	-	9.52857	7.83e-05	0.0314	CCCCTTCCTTCTCCTT	TF	CDC6	E2F7	856
E2F7	hTFtarget	hg38_mane_ENST00000260356.6_THBS1_upstream2000	1480	1488	+	11.9211	4.54e-05	0.03	GGAGGAGAG	TF	CDC6	E2F7	856
E2F7	hTFtarget	hg38_mane_ENST00000260356.6_THBS1_upstream2000	1681	1696	+	6.35526	9.88e-05	0.042	TCCCCAGCCCCGTCCC	TF	CDC6	E2F7	856
E2F7	hTFtarget	hg38_mane_ENST00000260356.6_THBS1_upstream2000	1828	1836	-	16.2105	3.34e-06	0.011	GGGGGCGGG	TF	CDC6	E2F7	856
E2F7	hTFtarget	hg38_mane_ENST00000260356.6_THBS1_upstream2000	1771	1786	-	7.36842	7.21e-05	0.035	TGCCCGCCCACGCAGC	TF	CDC6	E2F7	856
E2F7	hTFtarget	hg38_mane_ENST00000260356.6_THBS1_upstream2000	1472	1487	+	9.37143	4.39e-05	0.0249	GGGACGGTGGAGGAGA	TF	CDC6	E2F7	856
E2F7	hTFtarget	hg38_mane_ENST00000260356.6_THBS1_upstream2000	1820	1835	-	7.62857	8.17e-05	0.0348	GGGGCGGGGGTCGGGG	TF	CDC6	E2F7	856
E2F7	hTFtarget	hg38_mane_ENST00000260356.6_THBS1_upstream2000	1877	1885	+	10.2895	7.69e-05	0.0423	GGCGGAGAG	TF	CDC6	E2F7	856
E2F7	hTFtarget	hg38_mane_ENST00000260356.6_THBS1_upstream2000	302	310	+	13.8553	1.51e-05	0.025	AGGGGAGGG	TF	CDC6	E2F7	856
E2F7	hTFtarget	hg38_mane_ENST00000260356.6_THBS1_upstream2000	1869	1884	+	11.7857	1.66e-05	0.0182	CAGCGGGGGGCGGAGA	TF	CDC6	E2F7	856
E2F7	hTFtarget	hg38_mane_ENST00000260356.6_THBS1_upstream2000	1826	1841	-	19.2857	2.21e-07	0.000753	GTGAAGGGGGCGGGGG	TF	CDC6	E2F7	856
E2F7	hTFtarget	hg38_mane_ENST00000260356.6_THBS1_upstream2000	1901	1916	+	13.0526	8.92e-06	0.0101	CCCCCACCTCCCGCTT	TF	CDC6	E2F7	856
E2F7	hTFtarget	hg38_mane_ENST00000260356.6_THBS1_upstream2000	1904	1919	-	8	7.2e-05	0.0348	AGGAAGCGGGAGGTGG	TF	CDC6	E2F7	856
E2F7	hTFtarget	hg38_mane_ENST00000260356.6_THBS1_upstream2000	1683	1694	+	9.36842	8.47e-05	0.0394	CCCAGCCCCGTC	TF	CDC6	E2F7	856
E2F7	hTFtarget	hg38_mane_ENST00000260356.6_THBS1_upstream2000	1869	1884	-	10.8286	4.34e-05	0.0254	TCTCCGCCCCCCGCTG	TF	CDC6	E2F7	856
E2F7	hTFtarget	hg38_mane_ENST00000260356.6_THBS1_upstream2000	183	198	+	8.42857	6.52e-05	0.0329	CGGCCCATCCCTCCAA	TF	CDC6	E2F7	856
E2F7	hTFtarget	hg38_mane_ENST00000260356.6_THBS1_upstream2000	1411	1419	+	12.0132	4.27e-05	0.03	CGGGGCGGG	TF	CDC6	E2F7	856
E2F7	hTFtarget	hg38_mane_ENST00000260356.6_THBS1_upstream2000	1904	1919	+	11.9857	2.44e-05	0.0224	CCACCTCCCGCTTCCT	TF	CDC6	E2F7	856
E2F7	hTFtarget	hg38_mane_ENST00000260356.6_THBS1_upstream2000	1902	1913	+	14.2368	8.39e-06	0.0151	CCCCACCTCCCG	TF	CDC6	E2F7	856
E2F7	hTFtarget	hg38_mane_ENST00000260356.6_THBS1_upstream2000	294	305	-	9.02632	9.59e-05	0.0394	CCCTTCCTTCTC	TF	CDC6	E2F7	856
E2F7	hTFtarget	hg38_mane_ENST00000260356.6_THBS1_upstream2000	1820	1835	+	8.03947	5.81e-05	0.0329	CCCCGACCCCCGCCCC	TF	CDC6	E2F7	856
E2F7	hTFtarget	hg38_mane_ENST00000260356.6_THBS1_upstream2000	1903	1911	-	12.7895	2.89e-05	0.03	GGAGGTGGG	TF	CDC6	E2F7	856
E2F7	hTFtarget	hg38_mane_ENST00000260356.6_THBS1_upstream2000	1400	1415	+	9.07143	9.53e-05	0.0344	TCACCTCCCTCCGGGG	TF	CDC6	E2F7	856
E2F7	hTFtarget	hg38_mane_ENST00000260356.6_THBS1_upstream2000	1250	1265	+	8.58571	6.16e-05	0.0329	GCACACCGCCCCCAAG	TF	CDC6	E2F7	856
E2F7	hTFtarget	hg38_mane_ENST00000260356.6_THBS1_upstream2000	1901	1916	+	13.8	9.02e-06	0.0163	CCCCCACCTCCCGCTT	TF	CDC6	E2F7	856
E2F7	hTFtarget	hg38_mane_ENST00000260356.6_THBS1_upstream2000	1252	1267	-	11.2	2.13e-05	0.0182	CGCTTGGGGGCGGTGT	TF	CDC6	E2F7	856
E2F7	hTFtarget	hg38_mane_ENST00000260356.6_THBS1_upstream2000	1826	1841	+	17.4571	7.3e-07	0.00263	CCCCCGCCCCCTTCAC	TF	CDC6	E2F7	856
E2F7	hTFtarget	hg38_mane_ENST00000260356.6_THBS1_upstream2000	1253	1264	+	11.4342	3.54e-05	0.0255	CACCGCCCCCAA	TF	CDC6	E2F7	856
E2F7	hTFtarget	hg38_mane_ENST00000260356.6_THBS1_upstream2000	297	312	-	10.9571	4.07e-05	0.0254	CTCCCTCCCCTTCCTT	TF	CDC6	E2F7	856
E2F7	hTFtarget	hg38_mane_ENST00000260356.6_THBS1_upstream2000	1824	1839	+	16.8429	1.28e-06	0.00452	GACCCCCGCCCCCTTC	TF	CDC6	E2F7	856
MYBL2	hTFtarget	hg38_mane_ENST00000260356.6_THBS1_upstream2000	1047	1058	+	11.7639	7.41e-05	0.147	GCTCTGTAAATA	TF	CDC6	MYBL2	799
MYBL2	hTFtarget	hg38_mane_ENST00000260356.6_THBS1_upstream2000	613	624	+	12.4722	3.9e-05	0.147	TGAATGTAAACA	TF	CDC6	MYBL2	799
CENPA	hTFtarget	hg38_mane_ENST00000260356.6_THBS1_upstream2000	1165	1189	+	9.66197	1.71e-05	0.0678	GGCTTGTGGAAACTGGATACGAGTA	TF	CDC6	CENPA	784
CENPA	hTFtarget	hg38_mane_ENST00000260356.6_THBS1_upstream2000	332	347	-	8.4507	4.39e-05	0.174	CAGATCTGAAGATTCT	TF	CDC6	CENPA	784
MYC	hTFtarget	hg38_mane_ENST00000260356.6_THBS1_upstream2000	1915	1930	+	11.3947	1.71e-05	0.00623	TTCCTGCCCGGCCGCC	TF	CDC6	MYC	741
MYC	hTFtarget	hg38_mane_ENST00000260356.6_THBS1_upstream2000	1253	1268	-	15.8947	2.14e-06	0.00751	CCGCTTGGGGGCGGTG	TF	CDC6	MYC	741
MYC	hTFtarget	hg38_mane_ENST00000260356.6_THBS1_upstream2000	1477	1488	-	8.92105	6.45e-05	0.0351	CTCTCCTCCACC	TF	CDC6	MYC	741
MYC	hTFtarget	hg38_mane_ENST00000260356.6_THBS1_upstream2000	1727	1735	+	13.3571	1.89e-05	0.0695	CCGCGTGGC	TF	CDC6	MYC	741
MYC	hTFtarget	hg38_mane_ENST00000260356.6_THBS1_upstream2000	353	361	-	11.8289	7.11e-05	0.283	ATGATTCAT	TF	CDC6	MYC	741
MYC	hTFtarget	hg38_mane_ENST00000260356.6_THBS1_upstream2000	1866	1881	+	14.5395	3.25e-06	0.00353	AGGCAGCGGGGGGCGG	TF	CDC6	MYC	741
MYC	hTFtarget	hg38_mane_ENST00000260356.6_THBS1_upstream2000	1277	1292	-	9.25	9.21e-05	0.00765	CTGCCGCGGCGCTCCC	TF	CDC6	MYC	741
MYC	hTFtarget	hg38_mane_ENST00000260356.6_THBS1_upstream2000	1411	1422	-	12.2632	2.46e-05	0.0289	ACGCCCGCCCCG	TF	CDC6	MYC	741
MYC	hTFtarget	hg38_mane_ENST00000260356.6_THBS1_upstream2000	1908	1929	-	21.9868	1.11e-08	2.93e-05	GCGGCCGGGCAGGAAGCGGGAG	TF	CDC6	MYC	741
MYC	hTFtarget	hg38_mane_ENST00000260356.6_THBS1_upstream2000	293	308	+	10.8421	7.59e-05	0.0995	GGAGAAGGAAGGGGAG	TF	CDC6	MYC	741
MYC	hTFtarget	hg38_mane_ENST00000260356.6_THBS1_upstream2000	1268	1289	+	10.9474	3.85e-05	0.00267	GCCGGCCGAGGGAGCGCCGCGG	TF	CDC6	MYC	741
MYC	hTFtarget	hg38_mane_ENST00000260356.6_THBS1_upstream2000	1676	1697	-	12.5789	1.56e-05	0.00164	AGGGACGGGGCTGGGGAGACCA	TF	CDC6	MYC	741
MYC	hTFtarget	hg38_mane_ENST00000260356.6_THBS1_upstream2000	293	314	-	12.5	1.88e-05	0.0243	ATCTCCCTCCCCTTCCTTCTCC	TF	CDC6	MYC	741
MYC	hTFtarget	hg38_mane_ENST00000260356.6_THBS1_upstream2000	1726	1736	+	11.2424	7.93e-05	0.282	CCCGCGTGGCG	TF	CDC6	MYC	741
MYC	hTFtarget	hg38_mane_ENST00000260356.6_THBS1_upstream2000	1925	1940	+	10.0132	5.27e-05	0.0284	GCCGCCGCCCATTGGC	TF	CDC6	MYC	741
MYC	hTFtarget	hg38_mane_ENST00000260356.6_THBS1_upstream2000	1395	1416	-	8.76316	6.17e-05	0.0121	GCCCCGGAGGGAGGTGAGCGCG	TF	CDC6	MYC	741
MYC	hTFtarget	hg38_mane_ENST00000260356.6_THBS1_upstream2000	534	542	+	11.6711	3.76e-05	0.0133	TACACACAC	TF	CDC6	MYC	741
MYC	hTFtarget	hg38_mane_ENST00000260356.6_THBS1_upstream2000	1727	1738	+	12.5857	2.89e-05	0.0979	CCGCGTGGCGCA	TF	CDC6	MYC	741
MYC	hTFtarget	hg38_mane_ENST00000260356.6_THBS1_upstream2000	1726	1736	+	11.6571	5.82e-05	0.201	CCCGCGTGGCG	TF	CDC6	MYC	741
MYC	hTFtarget	hg38_mane_ENST00000260356.6_THBS1_upstream2000	549	564	+	20.2857	8.74e-08	3.77e-05	ACACACACACACACCA	TF	CDC6	MYC	741
MYC	hTFtarget	hg38_mane_ENST00000260356.6_THBS1_upstream2000	1865	1880	-	10.3026	5.59e-05	0.00642	CGCCCCCCGCTGCCTG	TF	CDC6	MYC	741
MYC	hTFtarget	hg38_mane_ENST00000260356.6_THBS1_upstream2000	1288	1303	-	12.4342	1.03e-05	0.00602	CGCCTCTCCCGCTGCC	TF	CDC6	MYC	741
MYC	hTFtarget	hg38_mane_ENST00000260356.6_THBS1_upstream2000	1269	1290	-	12.6711	9.59e-06	0.00349	GCCGCGGCGCTCCCTCGGCCGG	TF	CDC6	MYC	741
MYC	hTFtarget	hg38_mane_ENST00000260356.6_THBS1_upstream2000	1351	1366	-	12.2763	2.01e-05	0.00477	CCGCGTTCGCCTTCGC	TF	CDC6	MYC	741
MYC	hTFtarget	hg38_mane_ENST00000260356.6_THBS1_upstream2000	1860	1881	+	18.4211	2.84e-07	0.000249	CGCGCCAGGCAGCGGGGGGCGG	TF	CDC6	MYC	741
MYC	hTFtarget	hg38_mane_ENST00000260356.6_THBS1_upstream2000	297	312	-	10.5263	5e-05	0.00642	CTCCCTCCCCTTCCTT	TF	CDC6	MYC	741
MYC	hTFtarget	hg38_mane_ENST00000260356.6_THBS1_upstream2000	1725	1736	-	11.4286	6.55e-05	0.131	CGCCACGCGGGC	TF	CDC6	MYC	741
MYC	hTFtarget	hg38_mane_ENST00000260356.6_THBS1_upstream2000	1723	1734	-	10.2857	9.63e-05	0.336	CCACGCGGGCTC	TF	CDC6	MYC	741
MYC	hTFtarget	hg38_mane_ENST00000260356.6_THBS1_upstream2000	792	807	-	7.36842	9.89e-05	0.0169	GACGTCAGCCGCCTCG	TF	CDC6	MYC	741
MYC	hTFtarget	hg38_mane_ENST00000260356.6_THBS1_upstream2000	531	545	+	7.35714	4.86e-06	0.00193	TAATACACACACACA	TF	CDC6	MYC	741
MYC	hTFtarget	hg38_mane_ENST00000260356.6_THBS1_upstream2000	303	311	-	13.1711	1.7e-05	0.0193	TCCCTCCCC	TF	CDC6	MYC	741
MYC	hTFtarget	hg38_mane_ENST00000260356.6_THBS1_upstream2000	1726	1736	+	11.2424	7.93e-05	0.284	CCCGCGTGGCG	TF	CDC6	MYC	741
MYC	hTFtarget	hg38_mane_ENST00000260356.6_THBS1_upstream2000	1357	1368	+	11.2286	7.32e-05	0.131	GCGAACGCGGCG	TF	CDC6	MYC	741
MYC	hTFtarget	hg38_mane_ENST00000260356.6_THBS1_upstream2000	1447	1462	-	10.2429	8.16e-05	0.136	AGGACACGCGTCCCCC	TF	CDC6	MYC	741
MYC	hTFtarget	hg38_mane_ENST00000260356.6_THBS1_upstream2000	1726	1734	-	11.9868	5.2e-05	0.181	CCACGCGGG	TF	CDC6	MYC	741
MYC	hTFtarget	hg38_mane_ENST00000260356.6_THBS1_upstream2000	1727	1735	-	12.2273	4.42e-05	0.15	GCCACGCGG	TF	CDC6	MYC	741
MYC	hTFtarget	hg38_mane_ENST00000260356.6_THBS1_upstream2000	1725	1736	+	13.9242	1.11e-05	0.04	GCCCGCGTGGCG	TF	CDC6	MYC	741
MYC	hTFtarget	hg38_mane_ENST00000260356.6_THBS1_upstream2000	1723	1734	+	13.5455	1.5e-05	0.0525	GAGCCCGCGTGG	TF	CDC6	MYC	741
MYC	hTFtarget	hg38_mane_ENST00000260356.6_THBS1_upstream2000	1645	1660	+	12.4737	1.8e-05	0.00477	GCCCCTGCGCCACCCC	TF	CDC6	MYC	741
MYC	hTFtarget	hg38_mane_ENST00000260356.6_THBS1_upstream2000	1412	1427	-	9.84211	6.98e-05	0.00698	GCCCCACGCCCGCCCC	TF	CDC6	MYC	741
MYC	hTFtarget	hg38_mane_ENST00000260356.6_THBS1_upstream2000	551	566	+	16.8429	9.25e-07	0.000359	ACACACACACACCATC	TF	CDC6	MYC	741
MYC	hTFtarget	hg38_mane_ENST00000260356.6_THBS1_upstream2000	991	1006	-	12	3.66e-05	0.0701	ATTTCCCTTTTTCCTC	TF	CDC6	MYC	741
MYC	hTFtarget	hg38_mane_ENST00000260356.6_THBS1_upstream2000	1776	1787	-	10.0789	6.26e-05	0.0552	GTGCCCGCCCAC	TF	CDC6	MYC	741
MYC	hTFtarget	hg38_mane_ENST00000260356.6_THBS1_upstream2000	236	251	+	10.9211	7.2e-05	0.0995	GAAAGAAGAAAAAAAA	TF	CDC6	MYC	741
MYC	database	hg38_mane_ENST00000260356.6_THBS1_upstream2000	1725	1735	+	12.1	3.43e-05	0.111	GCCCGCGTGGC	TF	CDC6	MYC	741
MYC	hTFtarget	hg38_mane_ENST00000260356.6_THBS1_upstream2000	295	316	-	13.8333	6.61e-06	0.0243	CCATCTCCCTCCCCTTCCTTCT	TF	CDC6	MYC	741
MYC	hTFtarget	hg38_mane_ENST00000260356.6_THBS1_upstream2000	1726	1736	-	11.5303	5.78e-05	0.218	CGCCACGCGGG	TF	CDC6	MYC	741
MYC	hTFtarget	hg38_mane_ENST00000260356.6_THBS1_upstream2000	1720	1735	+	9.67105	6.17e-05	0.0285	CCCGAGCCCGCGTGGC	TF	CDC6	MYC	741
MYC	hTFtarget	hg38_mane_ENST00000260356.6_THBS1_upstream2000	1726	1734	+	11.6857	8.38e-05	0.292	CCCGCGTGG	TF	CDC6	MYC	741
MYC	hTFtarget	hg38_mane_ENST00000260356.6_THBS1_upstream2000	1380	1395	+	10.1447	3.06e-05	0.00889	CGGCCCCGCCGACGCC	TF	CDC6	MYC	741
MYC	hTFtarget	hg38_mane_ENST00000260356.6_THBS1_upstream2000	1475	1496	-	12.4474	1.95e-05	0.0243	CTCGCTGACTCTCCTCCACCGT	TF	CDC6	MYC	741
MYC	hTFtarget	hg38_mane_ENST00000260356.6_THBS1_upstream2000	1682	1697	+	9.51316	8.15e-05	0.00724	CCCCAGCCCCGTCCCT	TF	CDC6	MYC	741
MYC	hTFtarget	hg38_mane_ENST00000260356.6_THBS1_upstream2000	1926	1941	-	8.71053	4.81e-05	0.0285	GGCCAATGGGCGGCGG	TF	CDC6	MYC	741
MYC	hTFtarget	hg38_mane_ENST00000260356.6_THBS1_upstream2000	1728	1736	+	11.0758	9.66e-05	0.178	CGCGTGGCG	TF	CDC6	MYC	741
MYC	hTFtarget	hg38_mane_ENST00000260356.6_THBS1_upstream2000	1715	1736	-	9.88571	5e-05	0.0411	CGCCACGCGGGCTCGGGGTGAT	TF	CDC6	MYC	741
MYC	hTFtarget	hg38_mane_ENST00000260356.6_THBS1_upstream2000	1827	1842	+	9.57895	5.15e-05	0.0305	CCCCGCCCCCTTCACT	TF	CDC6	MYC	741
MYC	hTFtarget	hg38_mane_ENST00000260356.6_THBS1_upstream2000	988	996	-	6.05263	8.12e-05	0.0382	TTCCTCCCT	TF	CDC6	MYC	741
MYC	hTFtarget	hg38_mane_ENST00000260356.6_THBS1_upstream2000	1449	1458	+	12.2714	4.02e-05	0.144	GGGACGCGTG	TF	CDC6	MYC	741
MYC	hTFtarget	hg38_mane_ENST00000260356.6_THBS1_upstream2000	291	306	-	11.5789	2.92e-05	0.00516	CCCCTTCCTTCTCCTT	TF	CDC6	MYC	741
MYC	hTFtarget	hg38_mane_ENST00000260356.6_THBS1_upstream2000	1911	1919	-	12.6579	4.27e-05	0.166	AGGAAGCGG	TF	CDC6	MYC	741
MYC	hTFtarget	hg38_mane_ENST00000260356.6_THBS1_upstream2000	1652	1666	-	12.9737	1.24e-05	0.0151	GCCCGCGGGGTGGCG	TF	CDC6	MYC	741
MYC	hTFtarget	hg38_mane_ENST00000260356.6_THBS1_upstream2000	1726	1736	-	10.5429	9.79e-05	0.171	CGCCACGCGGG	TF	CDC6	MYC	741
MYC	hTFtarget	hg38_mane_ENST00000260356.6_THBS1_upstream2000	1646	1667	-	14	6.6e-06	0.000966	GGCCCGCGGGGTGGCGCAGGGG	TF	CDC6	MYC	741
MYC	hTFtarget	hg38_mane_ENST00000260356.6_THBS1_upstream2000	1726	1734	+	11.6571	7.44e-05	0.254	CCCGCGTGG	TF	CDC6	MYC	741
MYC	hTFtarget	hg38_mane_ENST00000260356.6_THBS1_upstream2000	1725	1736	+	12.8182	2.37e-05	0.0513	GCCCGCGTGGCG	TF	CDC6	MYC	741
MYC	hTFtarget	hg38_mane_ENST00000260356.6_THBS1_upstream2000	787	802	-	12.8684	1.44e-05	0.00477	CAGCCGCCTCGCTCCC	TF	CDC6	MYC	741
MYC	hTFtarget	hg38_mane_ENST00000260356.6_THBS1_upstream2000	554	562	+	16.7237	3.31e-06	0.00128	CACACACAC	TF	CDC6	MYC	741
MYC	hTFtarget	hg38_mane_ENST00000260356.6_THBS1_upstream2000	537	552	+	27.3429	2.15e-10	1.2e-07	ACACACACACACACAC	TF	CDC6	MYC	741
MYC	hTFtarget	hg38_mane_ENST00000260356.6_THBS1_upstream2000	1862	1883	+	16.1447	1.58e-06	0.000593	CGCCAGGCAGCGGGGGGCGGAG	TF	CDC6	MYC	741
MYC	hTFtarget	hg38_mane_ENST00000260356.6_THBS1_upstream2000	353	361	-	11.8289	7.11e-05	0.283	ATGATTCAT	TF	CDC6	MYC	741
MYC	hTFtarget	hg38_mane_ENST00000260356.6_THBS1_upstream2000	692	707	+	9.38158	5.58e-05	0.0305	GGTTTCCCCCTGCCCG	TF	CDC6	MYC	741
MYC	hTFtarget	hg38_mane_ENST00000260356.6_THBS1_upstream2000	353	361	-	12.0263	6.87e-05	0.274	ATGATTCAT	TF	CDC6	MYC	741
MYC	hTFtarget	hg38_mane_ENST00000260356.6_THBS1_upstream2000	1253	1268	-	15.4211	3.37e-06	0.012	CCGCTTGGGGGCGGTG	TF	CDC6	MYC	741
MYC	hTFtarget	hg38_mane_ENST00000260356.6_THBS1_upstream2000	1726	1734	-	11.8939	5.2e-05	0.187	CCACGCGGG	TF	CDC6	MYC	741
MYC	hTFtarget	hg38_mane_ENST00000260356.6_THBS1_upstream2000	1827	1842	-	12.8289	1.76e-05	0.0209	AGTGAAGGGGGCGGGG	TF	CDC6	MYC	741
MYC	hTFtarget	hg38_mane_ENST00000260356.6_THBS1_upstream2000	779	794	+	13.9737	7.13e-06	0.0125	ACAGCAGAGGGAGCGA	TF	CDC6	MYC	741
MYC	hTFtarget	hg38_mane_ENST00000260356.6_THBS1_upstream2000	1911	1919	-	12.6579	4.27e-05	0.166	AGGAAGCGG	TF	CDC6	MYC	741
MYC	hTFtarget	hg38_mane_ENST00000260356.6_THBS1_upstream2000	542	560	+	1.06579	3.73e-06	0.002	CACACACACACACACACAC	TF	CDC6	MYC	741
MYC	hTFtarget	hg38_mane_ENST00000260356.6_THBS1_upstream2000	1918	1933	+	14.3684	3.78e-06	0.00366	CTGCCCGGCCGCCGCC	TF	CDC6	MYC	741
MYC	hTFtarget	hg38_mane_ENST00000260356.6_THBS1_upstream2000	1381	1392	+	7.76316	9.66e-05	0.0394	GGCCCCGCCGAC	TF	CDC6	MYC	741
MYC	hTFtarget	hg38_mane_ENST00000260356.6_THBS1_upstream2000	289	310	-	11.9737	2.77e-05	0.0258	CCCTCCCCTTCCTTCTCCTTCT	TF	CDC6	MYC	741
MYC	hTFtarget	hg38_mane_ENST00000260356.6_THBS1_upstream2000	1475	1496	+	9.77632	7.04e-05	0.0043	ACGGTGGAGGAGAGTCAGCGAG	TF	CDC6	MYC	741
MYC	hTFtarget	hg38_mane_ENST00000260356.6_THBS1_upstream2000	1493	1514	+	9.5	8.08e-05	0.00443	CGAGGGCCCGAGGGGCAGGTAC	TF	CDC6	MYC	741
MYC	hTFtarget	hg38_mane_ENST00000260356.6_THBS1_upstream2000	1269	1284	-	12.9211	1.4e-05	0.00477	GCGCTCCCTCGGCCGG	TF	CDC6	MYC	741
MYC	hTFtarget	hg38_mane_ENST00000260356.6_THBS1_upstream2000	291	312	+	15.7763	2.05e-06	6e-04	AAGGAGAAGGAAGGGGAGGGAG	TF	CDC6	MYC	741
MYC	hTFtarget	hg38_mane_ENST00000260356.6_THBS1_upstream2000	1868	1883	-	13.2763	9.39e-06	0.0103	CTCCGCCCCCCGCTGC	TF	CDC6	MYC	741
MYC	hTFtarget	hg38_mane_ENST00000260356.6_THBS1_upstream2000	545	560	+	27.3429	2.15e-10	1.2e-07	ACACACACACACACAC	TF	CDC6	MYC	741
MYC	hTFtarget	hg38_mane_ENST00000260356.6_THBS1_upstream2000	1268	1283	-	13.0395	7.46e-06	0.0112	CGCTCCCTCGGCCGGC	TF	CDC6	MYC	741
MYC	hTFtarget	hg38_mane_ENST00000260356.6_THBS1_upstream2000	1911	1932	-	16.8421	8.72e-07	0.000849	GCGGCGGCCGGGCAGGAAGCGG	TF	CDC6	MYC	741
MYC	hTFtarget	hg38_mane_ENST00000260356.6_THBS1_upstream2000	1725	1735	-	13.1212	1.98e-05	0.0713	GCCACGCGGGC	TF	CDC6	MYC	741
MYC	hTFtarget	hg38_mane_ENST00000260356.6_THBS1_upstream2000	298	313	-	10.7763	4.42e-05	0.00642	TCTCCCTCCCCTTCCT	TF	CDC6	MYC	741
MYC	hTFtarget	hg38_mane_ENST00000260356.6_THBS1_upstream2000	1253	1261	+	5.98684	8.3e-05	0.0382	CACCGCCCC	TF	CDC6	MYC	741
MYC	hTFtarget	hg38_mane_ENST00000260356.6_THBS1_upstream2000	778	793	-	10.8026	2.06e-05	0.0166	CGCTCCCTCTGCTGTG	TF	CDC6	MYC	741
MYC	hTFtarget	hg38_mane_ENST00000260356.6_THBS1_upstream2000	1469	1484	-	11.6447	2.82e-05	0.00516	CCTCCACCGTCCCCGT	TF	CDC6	MYC	741
MYC	database	hg38_mane_ENST00000260356.6_THBS1_upstream2000	1725	1735	-	12.0918	3.46e-05	0.113	GCCACGCGGGC	TF	CDC6	MYC	741
MYC	hTFtarget	hg38_mane_ENST00000260356.6_THBS1_upstream2000	237	251	-	14.0649	7.27e-06	0.0168	TTTTTTTTCTTCTTT	TF	CDC6	MYC	741
MYC	hTFtarget	hg38_mane_ENST00000260356.6_THBS1_upstream2000	1725	1733	-	11.8182	5.51e-05	0.178	CACGCGGGC	TF	CDC6	MYC	741
MYC	hTFtarget	hg38_mane_ENST00000260356.6_THBS1_upstream2000	534	552	+	7.28947	7.6e-07	0.002	TACACACACACACACACAC	TF	CDC6	MYC	741
MYC	hTFtarget	hg38_mane_ENST00000260356.6_THBS1_upstream2000	1450	1471	+	8.35714	9.49e-05	0.0601	GGACGCGTGTCCTCACCCCACG	TF	CDC6	MYC	741
MYC	hTFtarget	hg38_mane_ENST00000260356.6_THBS1_upstream2000	1726	1734	-	12.0152	5.02e-05	0.18	CCACGCGGG	TF	CDC6	MYC	741
MYC	hTFtarget	hg38_mane_ENST00000260356.6_THBS1_upstream2000	1898	1913	+	10.1447	6.03e-05	0.00647	TGGCCCCCACCTCCCG	TF	CDC6	MYC	741
MYC	hTFtarget	hg38_mane_ENST00000260356.6_THBS1_upstream2000	1726	1736	+	11.4091	6.62e-05	0.228	CCCGCGTGGCG	TF	CDC6	MYC	741
MYC	hTFtarget	hg38_mane_ENST00000260356.6_THBS1_upstream2000	1866	1880	+	11.7895	2.26e-05	0.019	AGGCAGCGGGGGGCG	TF	CDC6	MYC	741
MYC	hTFtarget	hg38_mane_ENST00000260356.6_THBS1_upstream2000	296	311	+	9.31579	1e-04	0.0508	GAAGGAAGGGGAGGGA	TF	CDC6	MYC	741
MYC	hTFtarget	hg38_mane_ENST00000260356.6_THBS1_upstream2000	1912	1920	+	13.3158	2.15e-05	0.0783	CGCTTCCTG	TF	CDC6	MYC	741
MYC	hTFtarget	hg38_mane_ENST00000260356.6_THBS1_upstream2000	1920	1935	+	10.2763	5.66e-05	0.00642	GCCCGGCCGCCGCCCA	TF	CDC6	MYC	741
MYC	hTFtarget	hg38_mane_ENST00000260356.6_THBS1_upstream2000	1875	1883	-	14.9474	5.17e-06	0.00881	CTCCGCCCC	TF	CDC6	MYC	741
MYC	hTFtarget	hg38_mane_ENST00000260356.6_THBS1_upstream2000	1920	1941	-	15.2368	2.96e-06	0.000703	GGCCAATGGGCGGCGGCCGGGC	TF	CDC6	MYC	741
MYC	hTFtarget	hg38_mane_ENST00000260356.6_THBS1_upstream2000	535	549	+	29.2429	9.56e-10	5.41e-07	ACACACACACACACA	TF	CDC6	MYC	741
MYC	hTFtarget	hg38_mane_ENST00000260356.6_THBS1_upstream2000	1465	1486	+	10.7632	4.24e-05	0.00279	CCCCACGGGGACGGTGGAGGAG	TF	CDC6	MYC	741
MYC	hTFtarget	hg38_mane_ENST00000260356.6_THBS1_upstream2000	1650	1665	+	8.23684	5.85e-05	0.0297	TGCGCCACCCCGCGGG	TF	CDC6	MYC	741
MYC	hTFtarget	hg38_mane_ENST00000260356.6_THBS1_upstream2000	1412	1433	+	12.9605	1.24e-05	0.00156	GGGGCGGGCGTGGGGCCAGCTC	TF	CDC6	MYC	741
MYC	hTFtarget	hg38_mane_ENST00000260356.6_THBS1_upstream2000	547	562	+	27.3429	2.15e-10	1.2e-07	ACACACACACACACAC	TF	CDC6	MYC	741
MYC	hTFtarget	hg38_mane_ENST00000260356.6_THBS1_upstream2000	1874	1885	-	12.8553	1.82e-05	0.0289	CTCTCCGCCCCC	TF	CDC6	MYC	741
MYC	hTFtarget	hg38_mane_ENST00000260356.6_THBS1_upstream2000	1866	1887	+	3.34211	7.5e-05	0.106	AGGCAGCGGGGGGCGGAGAGAG	TF	CDC6	MYC	741
MYC	hTFtarget	hg38_mane_ENST00000260356.6_THBS1_upstream2000	1725	1736	-	12.697	2.69e-05	0.0983	CGCCACGCGGGC	TF	CDC6	MYC	741
MYC	hTFtarget	hg38_mane_ENST00000260356.6_THBS1_upstream2000	1727	1735	+	11.7286	5.01e-05	0.0893	CCGCGTGGC	TF	CDC6	MYC	741
MYC	hTFtarget	hg38_mane_ENST00000260356.6_THBS1_upstream2000	1272	1293	+	9.73684	7.18e-05	0.0043	GCCGAGGGAGCGCCGCGGCAGC	TF	CDC6	MYC	741
MYC	hTFtarget	hg38_mane_ENST00000260356.6_THBS1_upstream2000	1867	1882	-	11.7895	2.22e-05	0.0259	TCCGCCCCCCGCTGCC	TF	CDC6	MYC	741
MYC	hTFtarget	hg38_mane_ENST00000260356.6_THBS1_upstream2000	1917	1938	-	11.7368	2.51e-05	0.0022	CAATGGGCGGCGGCCGGGCAGG	TF	CDC6	MYC	741
MYC	hTFtarget	hg38_mane_ENST00000260356.6_THBS1_upstream2000	288	303	-	9.73684	7.34e-05	0.00706	CTTCCTTCTCCTTCTA	TF	CDC6	MYC	741
MYC	hTFtarget	hg38_mane_ENST00000260356.6_THBS1_upstream2000	1650	1665	+	10.3026	4.61e-05	0.0284	TGCGCCACCCCGCGGG	TF	CDC6	MYC	741
MYC	hTFtarget	hg38_mane_ENST00000260356.6_THBS1_upstream2000	1924	1939	+	8.42105	8.18e-05	0.0384	GGCCGCCGCCCATTGG	TF	CDC6	MYC	741
MYC	hTFtarget	hg38_mane_ENST00000260356.6_THBS1_upstream2000	1900	1911	+	12.7895	1.29e-05	0.0105	GCCCCCACCTCC	TF	CDC6	MYC	741
MYC	hTFtarget	hg38_mane_ENST00000260356.6_THBS1_upstream2000	1723	1734	-	11.5921	5.1e-05	0.176	CCACGCGGGCTC	TF	CDC6	MYC	741
MYC	hTFtarget	hg38_mane_ENST00000260356.6_THBS1_upstream2000	1725	1735	-	11.303	8.67e-05	0.177	GCCACGCGGGC	TF	CDC6	MYC	741
MYC	hTFtarget	hg38_mane_ENST00000260356.6_THBS1_upstream2000	1409	1430	+	16.7368	9.32e-07	0.000849	TCCGGGGCGGGCGTGGGGCCAG	TF	CDC6	MYC	741
MYC	hTFtarget	hg38_mane_ENST00000260356.6_THBS1_upstream2000	1912	1923	+	15.3026	3.44e-06	0.012	CGCTTCCTGCCC	TF	CDC6	MYC	741
MYC	hTFtarget	hg38_mane_ENST00000260356.6_THBS1_upstream2000	1725	1733	-	12.4571	4.12e-05	0.156	CACGCGGGC	TF	CDC6	MYC	741
MYC	hTFtarget	hg38_mane_ENST00000260356.6_THBS1_upstream2000	1727	1736	-	11.8947	5.3e-05	0.181	CGCCACGCGG	TF	CDC6	MYC	741
MYC	hTFtarget	hg38_mane_ENST00000260356.6_THBS1_upstream2000	1725	1736	+	12.6212	3.12e-05	0.117	GCCCGCGTGGCG	TF	CDC6	MYC	741
MYC	hTFtarget	hg38_mane_ENST00000260356.6_THBS1_upstream2000	1415	1426	-	10.6579	3.32e-05	0.0217	CCCCACGCCCGC	TF	CDC6	MYC	741
MYC	hTFtarget	hg38_mane_ENST00000260356.6_THBS1_upstream2000	1726	1736	+	12.6061	3.23e-05	0.117	CCCGCGTGGCG	TF	CDC6	MYC	741
MYC	hTFtarget	hg38_mane_ENST00000260356.6_THBS1_upstream2000	1881	1899	+	-6.38158	2.02e-05	0.00929	GAGAGAGGAGCCCAGACTG	TF	CDC6	MYC	741
MYC	hTFtarget	hg38_mane_ENST00000260356.6_THBS1_upstream2000	1725	1736	-	12.5455	2.84e-05	0.0513	CGCCACGCGGGC	TF	CDC6	MYC	741
MYC	hTFtarget	hg38_mane_ENST00000260356.6_THBS1_upstream2000	1914	1929	+	12.2237	2.07e-05	0.00477	CTTCCTGCCCGGCCGC	TF	CDC6	MYC	741
MYC	hTFtarget	hg38_mane_ENST00000260356.6_THBS1_upstream2000	1645	1666	-	16.1184	1.61e-06	0.000593	GCCCGCGGGGTGGCGCAGGGGC	TF	CDC6	MYC	741
MYC	hTFtarget	hg38_mane_ENST00000260356.6_THBS1_upstream2000	1859	1880	+	14.7105	4.19e-06	0.000788	GCGCGCCAGGCAGCGGGGGGCG	TF	CDC6	MYC	741
MYC	hTFtarget	hg38_mane_ENST00000260356.6_THBS1_upstream2000	1818	1833	+	8.34211	6.66e-05	0.0149	AGCCCCGACCCCCGCC	TF	CDC6	MYC	741
MYC	hTFtarget	hg38_mane_ENST00000260356.6_THBS1_upstream2000	1825	1836	+	15.1579	3.78e-06	0.0047	ACCCCCGCCCCC	TF	CDC6	MYC	741
MYC	hTFtarget	hg38_mane_ENST00000260356.6_THBS1_upstream2000	1914	1935	-	11.9868	2.18e-05	0.00213	TGGGCGGCGGCCGGGCAGGAAG	TF	CDC6	MYC	741
MYC	hTFtarget	hg38_mane_ENST00000260356.6_THBS1_upstream2000	1826	1841	+	15.8684	2.18e-06	0.00218	CCCCCGCCCCCTTCAC	TF	CDC6	MYC	741
MYC	hTFtarget	hg38_mane_ENST00000260356.6_THBS1_upstream2000	777	792	+	11.9605	1.16e-05	0.00948	TCACAGCAGAGGGAGC	TF	CDC6	MYC	741
MYC	hTFtarget	hg38_mane_ENST00000260356.6_THBS1_upstream2000	991	1005	-	13.8571	8.6e-06	0.0168	TTTCCCTTTTTCCTC	TF	CDC6	MYC	741
MYC	hTFtarget	hg38_mane_ENST00000260356.6_THBS1_upstream2000	294	312	+	-10.9474	5.18e-05	0.0185	GAGAAGGAAGGGGAGGGAG	TF	CDC6	MYC	741
MYC	hTFtarget	hg38_mane_ENST00000260356.6_THBS1_upstream2000	294	308	-	10.6364	8.45e-05	0.0651	CTCCCCTTCCTTCTC	TF	CDC6	MYC	741
MYC	hTFtarget	hg38_mane_ENST00000260356.6_THBS1_upstream2000	1725	1736	-	12.303	4.07e-05	0.148	CGCCACGCGGGC	TF	CDC6	MYC	741
MYC	hTFtarget	hg38_mane_ENST00000260356.6_THBS1_upstream2000	1823	1838	+	9.68421	7.52e-05	0.00706	CGACCCCCGCCCCCTT	TF	CDC6	MYC	741
MYC	hTFtarget	hg38_mane_ENST00000260356.6_THBS1_upstream2000	779	794	+	13.4868	1.2e-05	0.0209	ACAGCAGAGGGAGCGA	TF	CDC6	MYC	741
MYC	hTFtarget	hg38_mane_ENST00000260356.6_THBS1_upstream2000	290	304	-	11.2857	5.61e-05	0.0651	CCTTCCTTCTCCTTC	TF	CDC6	MYC	741
MYC	hTFtarget	hg38_mane_ENST00000260356.6_THBS1_upstream2000	532	550	+	-9.75	4.07e-05	0.0163	AATACACACACACACACAC	TF	CDC6	MYC	741
MYC	hTFtarget	hg38_mane_ENST00000260356.6_THBS1_upstream2000	995	1010	+	12.4211	2.45e-05	0.0963	AAAAAGGGAAATACAA	TF	CDC6	MYC	741
MYC	hTFtarget	hg38_mane_ENST00000260356.6_THBS1_upstream2000	1876	1897	+	9.93421	6.51e-05	0.00408	GGGCGGAGAGAGGAGCCCAGAC	TF	CDC6	MYC	741
MYC	hTFtarget	hg38_mane_ENST00000260356.6_THBS1_upstream2000	1870	1891	+	10.7632	4.24e-05	0.00279	AGCGGGGGGCGGAGAGAGGAGC	TF	CDC6	MYC	741
MYC	hTFtarget	hg38_mane_ENST00000260356.6_THBS1_upstream2000	859	880	+	8.05263	8.37e-05	0.0153	GGGACAGTGGCTTGGAGACCAG	TF	CDC6	MYC	741
MYC	hTFtarget	hg38_mane_ENST00000260356.6_THBS1_upstream2000	540	558	+	1.06579	3.73e-06	0.002	CACACACACACACACACAC	TF	CDC6	MYC	741
MYC	hTFtarget	hg38_mane_ENST00000260356.6_THBS1_upstream2000	238	252	-	10.7662	7.81e-05	0.0651	TTTTTTTTTCTTCTT	TF	CDC6	MYC	741
MYC	hTFtarget	hg38_mane_ENST00000260356.6_THBS1_upstream2000	1380	1401	-	10.9605	3.82e-05	0.00267	GAGCGCGGCGTCGGCGGGGCCG	TF	CDC6	MYC	741
MYC	hTFtarget	hg38_mane_ENST00000260356.6_THBS1_upstream2000	541	555	+	29.2429	9.56e-10	5.41e-07	ACACACACACACACA	TF	CDC6	MYC	741
MYC	hTFtarget	hg38_mane_ENST00000260356.6_THBS1_upstream2000	1256	1277	+	11.7632	2.47e-05	0.0022	CGCCCCCAAGCGGCCGGCCGAG	TF	CDC6	MYC	741
MYC	hTFtarget	hg38_mane_ENST00000260356.6_THBS1_upstream2000	1874	1885	-	17.8289	6.62e-07	0.00216	CTCTCCGCCCCC	TF	CDC6	MYC	741
MYC	hTFtarget	hg38_mane_ENST00000260356.6_THBS1_upstream2000	1905	1926	-	9.86842	3.77e-05	0.00859	GCCGGGCAGGAAGCGGGAGGTG	TF	CDC6	MYC	741
MYC	hTFtarget	hg38_mane_ENST00000260356.6_THBS1_upstream2000	300	315	-	9.40789	8.56e-05	0.00734	CATCTCCCTCCCCTTC	TF	CDC6	MYC	741
MYC	hTFtarget	hg38_mane_ENST00000260356.6_THBS1_upstream2000	1725	1735	+	12.4697	3.93e-05	0.142	GCCCGCGTGGC	TF	CDC6	MYC	741
MYC	hTFtarget	hg38_mane_ENST00000260356.6_THBS1_upstream2000	1905	1920	+	9.5	8.2e-05	0.00724	CACCTCCCGCTTCCTG	TF	CDC6	MYC	741
MYC	hTFtarget	hg38_mane_ENST00000260356.6_THBS1_upstream2000	290	305	+	9.52632	9.13e-05	0.0508	GAAGGAGAAGGAAGGG	TF	CDC6	MYC	741
MYC	hTFtarget	hg38_mane_ENST00000260356.6_THBS1_upstream2000	1383	1398	+	11.0395	2.03e-05	0.00655	CCCCGCCGACGCCGCG	TF	CDC6	MYC	741
MYC	hTFtarget	hg38_mane_ENST00000260356.6_THBS1_upstream2000	1275	1296	+	9.43421	8.34e-05	0.00448	GAGGGAGCGCCGCGGCAGCGGG	TF	CDC6	MYC	741
MYC	hTFtarget	hg38_mane_ENST00000260356.6_THBS1_upstream2000	1376	1397	-	13.3158	6.82e-06	0.00349	GCGGCGTCGGCGGGGCCGGCAG	TF	CDC6	MYC	741
MYC	hTFtarget	hg38_mane_ENST00000260356.6_THBS1_upstream2000	1379	1394	+	9.19737	9.44e-05	0.00765	CCGGCCCCGCCGACGC	TF	CDC6	MYC	741
MYC	hTFtarget	hg38_mane_ENST00000260356.6_THBS1_upstream2000	1394	1415	-	9.23684	9.18e-05	0.00465	CCCCGGAGGGAGGTGAGCGCGG	TF	CDC6	MYC	741
MYC	hTFtarget	hg38_mane_ENST00000260356.6_THBS1_upstream2000	1723	1734	-	12.1857	3.86e-05	0.13	CCACGCGGGCTC	TF	CDC6	MYC	741
MYC	hTFtarget	hg38_mane_ENST00000260356.6_THBS1_upstream2000	1254	1269	-	16.3684	1.6e-06	0.00539	GCCGCTTGGGGGCGGT	TF	CDC6	MYC	741
MYC	hTFtarget	hg38_mane_ENST00000260356.6_THBS1_upstream2000	1651	1666	-	14.8158	2.8e-06	0.00353	GCCCGCGGGGTGGCGC	TF	CDC6	MYC	741
MYC	hTFtarget	hg38_mane_ENST00000260356.6_THBS1_upstream2000	1376	1391	+	10.2895	5.62e-05	0.00642	CTGCCGGCCCCGCCGA	TF	CDC6	MYC	741
MYC	hTFtarget	hg38_mane_ENST00000260356.6_THBS1_upstream2000	1315	1336	+	9.86842	3.77e-05	0.00859	CCCCTGGCAGCCGCGGCAGGAA	TF	CDC6	MYC	741
MYC	hTFtarget	hg38_mane_ENST00000260356.6_THBS1_upstream2000	1726	1734	-	11.9286	4.83e-05	0.0893	CCACGCGGG	TF	CDC6	MYC	741
MYC	hTFtarget	hg38_mane_ENST00000260356.6_THBS1_upstream2000	1827	1835	+	18.2368	1.5e-06	0.00513	CCCCGCCCC	TF	CDC6	MYC	741
MYC	hTFtarget	hg38_mane_ENST00000260356.6_THBS1_upstream2000	295	303	+	11.6053	6.87e-05	0.269	AGAAGGAAG	TF	CDC6	MYC	741
MYC	hTFtarget	hg38_mane_ENST00000260356.6_THBS1_upstream2000	1649	1664	+	13.4211	8.72e-06	0.0103	CTGCGCCACCCCGCGG	TF	CDC6	MYC	741
MYC	hTFtarget	hg38_mane_ENST00000260356.6_THBS1_upstream2000	1725	1736	+	13.0303	2.18e-05	0.0789	GCCCGCGTGGCG	TF	CDC6	MYC	741
MYC	hTFtarget	hg38_mane_ENST00000260356.6_THBS1_upstream2000	544	562	+	1.06579	3.73e-06	0.002	CACACACACACACACACAC	TF	CDC6	MYC	741
MYC	hTFtarget	hg38_mane_ENST00000260356.6_THBS1_upstream2000	550	558	+	16.7237	3.31e-06	0.00128	CACACACAC	TF	CDC6	MYC	741
MYC	hTFtarget	hg38_mane_ENST00000260356.6_THBS1_upstream2000	1281	1302	+	15.1184	3.2e-06	0.000703	GCGCCGCGGCAGCGGGAGAGGC	TF	CDC6	MYC	741
MYC	hTFtarget	hg38_mane_ENST00000260356.6_THBS1_upstream2000	1312	1333	+	15.9605	1.8e-06	0.000593	GGCCCCCTGGCAGCCGCGGCAG	TF	CDC6	MYC	741
MYC	hTFtarget	hg38_mane_ENST00000260356.6_THBS1_upstream2000	1535	1556	-	13.7763	7.59e-06	0.00105	GCCGACGGGGCGCAGGGGACAC	TF	CDC6	MYC	741
MYC	hTFtarget	hg38_mane_ENST00000260356.6_THBS1_upstream2000	1646	1661	+	9.35526	4.33e-05	0.0114	CCCCTGCGCCACCCCG	TF	CDC6	MYC	741
MYC	hTFtarget	hg38_mane_ENST00000260356.6_THBS1_upstream2000	1722	1737	-	14.2	8.26e-06	0.0275	GCGCCACGCGGGCTCG	TF	CDC6	MYC	741
MYC	hTFtarget	hg38_mane_ENST00000260356.6_THBS1_upstream2000	1392	1407	+	8.46053	6.34e-05	0.0149	CGCCGCGCTCACCTCC	TF	CDC6	MYC	741
MYC	hTFtarget	hg38_mane_ENST00000260356.6_THBS1_upstream2000	294	305	-	10.6711	8.48e-05	0.161	CCCTTCCTTCTC	TF	CDC6	MYC	741
MYC	hTFtarget	hg38_mane_ENST00000260356.6_THBS1_upstream2000	1483	1504	+	12.5789	1.56e-05	0.00164	GGAGAGTCAGCGAGGGCCCGAG	TF	CDC6	MYC	741
MYC	hTFtarget	hg38_mane_ENST00000260356.6_THBS1_upstream2000	1286	1307	+	7.88158	8.99e-05	0.0154	GCGGCAGCGGGAGAGGCGTCTC	TF	CDC6	MYC	741
MYC	hTFtarget	hg38_mane_ENST00000260356.6_THBS1_upstream2000	304	319	-	9.88158	6.85e-05	0.00698	CATCCATCTCCCTCCC	TF	CDC6	MYC	741
MYC	hTFtarget	hg38_mane_ENST00000260356.6_THBS1_upstream2000	1376	1397	-	19.0395	1.7e-07	0.000224	GCGGCGTCGGCGGGGCCGGCAG	TF	CDC6	MYC	741
MYC	hTFtarget	hg38_mane_ENST00000260356.6_THBS1_upstream2000	1253	1268	+	9.38158	5.58e-05	0.0305	CACCGCCCCCAAGCGG	TF	CDC6	MYC	741
MYC	hTFtarget	hg38_mane_ENST00000260356.6_THBS1_upstream2000	287	308	-	11.1228	5.09e-05	0.0342	CTCCCCTTCCTTCTCCTTCTAC	TF	CDC6	MYC	741
MYC	hTFtarget	hg38_mane_ENST00000260356.6_THBS1_upstream2000	1496	1511	+	7.17105	8.84e-05	0.036	GGGCCCGAGGGGCAGG	TF	CDC6	MYC	741
MYC	hTFtarget	hg38_mane_ENST00000260356.6_THBS1_upstream2000	1821	1836	+	11.7105	1.48e-05	0.00623	CCCGACCCCCGCCCCC	TF	CDC6	MYC	741
MYC	hTFtarget	hg38_mane_ENST00000260356.6_THBS1_upstream2000	1266	1287	+	16.4737	1.25e-06	0.000593	CGGCCGGCCGAGGGAGCGCCGC	TF	CDC6	MYC	741
MYC	hTFtarget	hg38_mane_ENST00000260356.6_THBS1_upstream2000	1485	1506	-	11.0088	5.5e-05	0.0342	CCCTCGGGCCCTCGCTGACTCT	TF	CDC6	MYC	741
MYC	hTFtarget	hg38_mane_ENST00000260356.6_THBS1_upstream2000	1345	1360	-	11.3684	3.26e-05	0.00544	TCGCCTTCGCTGCCTT	TF	CDC6	MYC	741
MYC	hTFtarget	hg38_mane_ENST00000260356.6_THBS1_upstream2000	1866	1887	+	14.6053	4.49e-06	0.000788	AGGCAGCGGGGGGCGGAGAGAG	TF	CDC6	MYC	741
MYC	hTFtarget	hg38_mane_ENST00000260356.6_THBS1_upstream2000	1320	1335	-	18.5263	3.06e-07	0.000889	TCCTGCCGCGGCTGCC	TF	CDC6	MYC	741
MYC	hTFtarget	hg38_mane_ENST00000260356.6_THBS1_upstream2000	691	712	-	11.0921	3.56e-05	0.00267	CAGCACGGGCAGGGGGAAACCC	TF	CDC6	MYC	741
MYC	hTFtarget	hg38_mane_ENST00000260356.6_THBS1_upstream2000	537	551	+	29.2429	9.56e-10	5.41e-07	ACACACACACACACA	TF	CDC6	MYC	741
MYC	hTFtarget	hg38_mane_ENST00000260356.6_THBS1_upstream2000	1925	1940	+	9.09211	4.19e-05	0.027	GCCGCCGCCCATTGGC	TF	CDC6	MYC	741
MYC	hTFtarget	hg38_mane_ENST00000260356.6_THBS1_upstream2000	1254	1269	+	16.7105	1.06e-06	0.00341	ACCGCCCCCAAGCGGC	TF	CDC6	MYC	741
MYC	hTFtarget	hg38_mane_ENST00000260356.6_THBS1_upstream2000	1727	1738	+	12.4286	3.16e-05	0.107	CCGCGTGGCGCA	TF	CDC6	MYC	741
MYC	hTFtarget	hg38_mane_ENST00000260356.6_THBS1_upstream2000	1726	1734	-	12.2714	4.39e-05	0.153	CCACGCGGG	TF	CDC6	MYC	741
MYC	hTFtarget	hg38_mane_ENST00000260356.6_THBS1_upstream2000	1726	1734	+	12.0143	4.72e-05	0.17	CCCGCGTGG	TF	CDC6	MYC	741
MYC	hTFtarget	hg38_mane_ENST00000260356.6_THBS1_upstream2000	588	603	-	12.9231	1.77e-05	0.0679	AGTTTCGCTTTTCTTG	TF	CDC6	MYC	741
MYC	hTFtarget	hg38_mane_ENST00000260356.6_THBS1_upstream2000	692	707	-	10.1316	6.97e-05	0.0496	CGGGCAGGGGGAAACC	TF	CDC6	MYC	741
MYC	hTFtarget	hg38_mane_ENST00000260356.6_THBS1_upstream2000	1727	1735	-	11.5606	7.54e-05	0.26	GCCACGCGG	TF	CDC6	MYC	741
MYC	hTFtarget	hg38_mane_ENST00000260356.6_THBS1_upstream2000	545	559	+	29.2429	9.56e-10	5.41e-07	ACACACACACACACA	TF	CDC6	MYC	741
MYC	hTFtarget	hg38_mane_ENST00000260356.6_THBS1_upstream2000	1394	1409	+	10.2368	5.77e-05	0.00642	CCGCGCTCACCTCCCT	TF	CDC6	MYC	741
MYC	hTFtarget	hg38_mane_ENST00000260356.6_THBS1_upstream2000	1440	1461	-	14.9286	3.62e-06	0.0115	GGACACGCGTCCCCCGAGCGCC	TF	CDC6	MYC	741
MYC	hTFtarget	hg38_mane_ENST00000260356.6_THBS1_upstream2000	777	791	+	12.8158	1.35e-05	0.0151	TCACAGCAGAGGGAG	TF	CDC6	MYC	741
MYC	hTFtarget	hg38_mane_ENST00000260356.6_THBS1_upstream2000	1901	1916	+	10.4737	5.14e-05	0.00642	CCCCCACCTCCCGCTT	TF	CDC6	MYC	741
MYC	hTFtarget	hg38_mane_ENST00000260356.6_THBS1_upstream2000	1477	1498	+	2.63158	9.21e-05	0.106	GGTGGAGGAGAGTCAGCGAGGG	TF	CDC6	MYC	741
MYC	hTFtarget	hg38_mane_ENST00000260356.6_THBS1_upstream2000	1373	1394	-	10.9474	2.27e-05	0.00691	GCGTCGGCGGGGCCGGCAGGTT	TF	CDC6	MYC	741
MYC	hTFtarget	hg38_mane_ENST00000260356.6_THBS1_upstream2000	1902	1910	+	8.68421	5.19e-05	0.0382	CCCCACCTC	TF	CDC6	MYC	741
MYC	hTFtarget	hg38_mane_ENST00000260356.6_THBS1_upstream2000	1725	1736	+	12.7121	2.95e-05	0.102	GCCCGCGTGGCG	TF	CDC6	MYC	741
MYC	hTFtarget	hg38_mane_ENST00000260356.6_THBS1_upstream2000	1321	1342	+	9.18421	9.42e-05	0.00468	GCAGCCGCGGCAGGAAAGGGCC	TF	CDC6	MYC	741
MYC	hTFtarget	hg38_mane_ENST00000260356.6_THBS1_upstream2000	1875	1890	-	13.9868	7.45e-06	0.00413	CTCCTCTCTCCGCCCC	TF	CDC6	MYC	741
MYC	hTFtarget	hg38_mane_ENST00000260356.6_THBS1_upstream2000	543	557	+	29.2429	9.56e-10	5.41e-07	ACACACACACACACA	TF	CDC6	MYC	741
MYC	hTFtarget	hg38_mane_ENST00000260356.6_THBS1_upstream2000	546	554	+	16.7237	3.31e-06	0.00128	CACACACAC	TF	CDC6	MYC	741
MYC	hTFtarget	hg38_mane_ENST00000260356.6_THBS1_upstream2000	1277	1298	+	15.5395	2.41e-06	0.000635	GGGAGCGCCGCGGCAGCGGGAG	TF	CDC6	MYC	741
MYC	hTFtarget	hg38_mane_ENST00000260356.6_THBS1_upstream2000	298	306	+	11.5	9.23e-05	0.179	AGGAAGGGG	TF	CDC6	MYC	741
MYC	hTFtarget	hg38_mane_ENST00000260356.6_THBS1_upstream2000	535	550	+	27.3429	2.15e-10	1.2e-07	ACACACACACACACAC	TF	CDC6	MYC	741
MYC	hTFtarget	hg38_mane_ENST00000260356.6_THBS1_upstream2000	1496	1511	-	11.8947	2.47e-05	0.00494	CCTGCCCCTCGGGCCC	TF	CDC6	MYC	741
MYC	hTFtarget	hg38_mane_ENST00000260356.6_THBS1_upstream2000	1825	1836	+	16.6974	1.53e-06	0.00541	ACCCCCGCCCCC	TF	CDC6	MYC	741
MYC	hTFtarget	hg38_mane_ENST00000260356.6_THBS1_upstream2000	1725	1735	+	11.8857	5e-05	0.171	GCCCGCGTGGC	TF	CDC6	MYC	741
MYC	hTFtarget	hg38_mane_ENST00000260356.6_THBS1_upstream2000	1869	1890	+	11.1711	3.42e-05	0.00267	CAGCGGGGGGCGGAGAGAGGAG	TF	CDC6	MYC	741
MYC	hTFtarget	hg38_mane_ENST00000260356.6_THBS1_upstream2000	1725	1736	-	12.7121	2.63e-05	0.0978	CGCCACGCGGGC	TF	CDC6	MYC	741
MYC	hTFtarget	hg38_mane_ENST00000260356.6_THBS1_upstream2000	1412	1420	-	5.93421	8.97e-05	0.0382	GCCCGCCCC	TF	CDC6	MYC	741
MYC	hTFtarget	hg38_mane_ENST00000260356.6_THBS1_upstream2000	1924	1939	-	10.9474	3.54e-05	0.0391	CCAATGGGCGGCGGCC	TF	CDC6	MYC	741
MYC	hTFtarget	hg38_mane_ENST00000260356.6_THBS1_upstream2000	1877	1892	-	7.55263	9.19e-05	0.0169	GGCTCCTCTCTCCGCC	TF	CDC6	MYC	741
MYC	hTFtarget	hg38_mane_ENST00000260356.6_THBS1_upstream2000	1930	1941	+	16.1053	2e-06	0.00763	CGCCCATTGGCC	TF	CDC6	MYC	741
MYC	hTFtarget	hg38_mane_ENST00000260356.6_THBS1_upstream2000	551	565	+	-0.185714	4.19e-05	0.0151	ACACACACACACCAT	TF	CDC6	MYC	741
MYC	hTFtarget	hg38_mane_ENST00000260356.6_THBS1_upstream2000	1348	1369	+	16.9079	9.12e-07	0.000593	GCAGCGAAGGCGAACGCGGCGC	TF	CDC6	MYC	741
MYC	hTFtarget	hg38_mane_ENST00000260356.6_THBS1_upstream2000	541	556	+	27.3429	2.15e-10	1.2e-07	ACACACACACACACAC	TF	CDC6	MYC	741
MYC	hTFtarget	hg38_mane_ENST00000260356.6_THBS1_upstream2000	1725	1735	-	11.3571	6.9e-05	0.241	GCCACGCGGGC	TF	CDC6	MYC	741
MYC	hTFtarget	hg38_mane_ENST00000260356.6_THBS1_upstream2000	1867	1882	-	12.3289	1.04e-05	0.0112	TCCGCCCCCCGCTGCC	TF	CDC6	MYC	741
MYC	hTFtarget	hg38_mane_ENST00000260356.6_THBS1_upstream2000	1725	1736	+	13.4394	1.53e-05	0.0546	GCCCGCGTGGCG	TF	CDC6	MYC	741
MYC	hTFtarget	hg38_mane_ENST00000260356.6_THBS1_upstream2000	1905	1926	-	10.5526	4.74e-05	0.00304	GCCGGGCAGGAAGCGGGAGGTG	TF	CDC6	MYC	741
MYC	hTFtarget	hg38_mane_ENST00000260356.6_THBS1_upstream2000	1410	1431	+	9.51316	8.02e-05	0.00443	CCGGGGCGGGCGTGGGGCCAGC	TF	CDC6	MYC	741
MYC	hTFtarget	hg38_mane_ENST00000260356.6_THBS1_upstream2000	1892	1913	-	13.7763	5.32e-06	0.00349	CGGGAGGTGGGGGCCAGTCTGG	TF	CDC6	MYC	741
MYC	hTFtarget	hg38_mane_ENST00000260356.6_THBS1_upstream2000	547	561	+	29.2429	9.56e-10	5.41e-07	ACACACACACACACA	TF	CDC6	MYC	741
MYC	hTFtarget	hg38_mane_ENST00000260356.6_THBS1_upstream2000	1913	1921	+	12.0132	7.06e-05	0.136	GCTTCCTGC	TF	CDC6	MYC	741
MYC	hTFtarget	hg38_mane_ENST00000260356.6_THBS1_upstream2000	448	459	-	12.0429	5.95e-05	0.229	GGCACATGTTTG	TF	CDC6	MYC	741
MYC	hTFtarget	hg38_mane_ENST00000260356.6_THBS1_upstream2000	774	795	+	9.06579	9.98e-05	0.00487	GGATCACAGCAGAGGGAGCGAG	TF	CDC6	MYC	741
MYC	hTFtarget	hg38_mane_ENST00000260356.6_THBS1_upstream2000	1649	1664	-	10.4605	4.46e-05	0.0391	CCGCGGGGTGGCGCAG	TF	CDC6	MYC	741
MYC	hTFtarget	hg38_mane_ENST00000260356.6_THBS1_upstream2000	1727	1735	+	12.1143	5.62e-05	0.185	CCGCGTGGC	TF	CDC6	MYC	741
MYC	hTFtarget	hg38_mane_ENST00000260356.6_THBS1_upstream2000	1902	1923	-	12.5526	1.02e-05	0.00349	GGGCAGGAAGCGGGAGGTGGGG	TF	CDC6	MYC	741
MYC	hTFtarget	hg38_mane_ENST00000260356.6_THBS1_upstream2000	1868	1889	+	9.26316	9.07e-05	0.00465	GCAGCGGGGGGCGGAGAGAGGA	TF	CDC6	MYC	741
MYC	hTFtarget	hg38_mane_ENST00000260356.6_THBS1_upstream2000	450	461	+	11.6667	6.76e-05	0.243	AACATGTGCCTT	TF	CDC6	MYC	741
MYC	hTFtarget	hg38_mane_ENST00000260356.6_THBS1_upstream2000	833	841	-	12.1316	6.46e-05	0.136	GCTTCCTGG	TF	CDC6	MYC	741
MYC	hTFtarget	hg38_mane_ENST00000260356.6_THBS1_upstream2000	1363	1384	-	11.1974	3.37e-05	0.00267	GGCCGGCAGGTTGGTGCGCCGC	TF	CDC6	MYC	741
MYC	hTFtarget	hg38_mane_ENST00000260356.6_THBS1_upstream2000	531	546	+	13.2286	7.21e-06	0.00255	TAATACACACACACAC	TF	CDC6	MYC	741
MYC	hTFtarget	hg38_mane_ENST00000260356.6_THBS1_upstream2000	1726	1735	-	13.1714	2.09e-05	0.0694	GCCACGCGGG	TF	CDC6	MYC	741
MYC	hTFtarget	hg38_mane_ENST00000260356.6_THBS1_upstream2000	1118	1133	+	9.90789	7.25e-05	0.0408	AGCACGAGTGGGCACA	TF	CDC6	MYC	741
MYC	hTFtarget	hg38_mane_ENST00000260356.6_THBS1_upstream2000	1745	1766	-	9.8	5.19e-05	0.0411	GCGCGCACGGGCTCGGCGCTCG	TF	CDC6	MYC	741
MYC	hTFtarget	hg38_mane_ENST00000260356.6_THBS1_upstream2000	1469	1490	+	9.53947	7.92e-05	0.00443	ACGGGGACGGTGGAGGAGAGTC	TF	CDC6	MYC	741
MYC	hTFtarget	hg38_mane_ENST00000260356.6_THBS1_upstream2000	552	560	+	16.7237	3.31e-06	0.00128	CACACACAC	TF	CDC6	MYC	741
MYC	hTFtarget	hg38_mane_ENST00000260356.6_THBS1_upstream2000	1979	2000	-	7.65789	9.87e-05	0.0159	GGCAAGGCGGAGGAGCCGCGCG	TF	CDC6	MYC	741
MYC	hTFtarget	hg38_mane_ENST00000260356.6_THBS1_upstream2000	1329	1340	-	11.8553	5.04e-05	0.0915	CCCTTTCCTGCC	TF	CDC6	MYC	741
MYC	hTFtarget	hg38_mane_ENST00000260356.6_THBS1_upstream2000	1871	1886	-	12.0132	2.32e-05	0.00494	TCTCTCCGCCCCCCGC	TF	CDC6	MYC	741
MYC	hTFtarget	hg38_mane_ENST00000260356.6_THBS1_upstream2000	1377	1392	+	7.88158	8.05e-05	0.0167	TGCCGGCCCCGCCGAC	TF	CDC6	MYC	741
MYC	hTFtarget	hg38_mane_ENST00000260356.6_THBS1_upstream2000	1485	1506	+	13.6184	8.36e-06	0.0011	AGAGTCAGCGAGGGCCCGAGGG	TF	CDC6	MYC	741
MYC	hTFtarget	hg38_mane_ENST00000260356.6_THBS1_upstream2000	1862	1883	+	12.6316	9.79e-06	0.00349	CGCCAGGCAGCGGGGGGCGGAG	TF	CDC6	MYC	741
MYC	hTFtarget	hg38_mane_ENST00000260356.6_THBS1_upstream2000	1255	1270	-	17.9868	4.5e-07	0.00147	GGCCGCTTGGGGGCGG	TF	CDC6	MYC	741
MYC	hTFtarget	hg38_mane_ENST00000260356.6_THBS1_upstream2000	1648	1669	-	12.6711	1.47e-05	0.00164	AGGGCCCGCGGGGTGGCGCAGG	TF	CDC6	MYC	741
MYC	hTFtarget	hg38_mane_ENST00000260356.6_THBS1_upstream2000	1820	1835	+	12.5526	1.72e-05	0.00477	CCCCGACCCCCGCCCC	TF	CDC6	MYC	741
MYC	hTFtarget	hg38_mane_ENST00000260356.6_THBS1_upstream2000	1260	1281	+	14.4605	4.93e-06	0.000811	CCCAAGCGGCCGGCCGAGGGAG	TF	CDC6	MYC	741
MYC	hTFtarget	hg38_mane_ENST00000260356.6_THBS1_upstream2000	1911	1932	-	9.32895	8.78e-05	0.00463	GCGGCGGCCGGGCAGGAAGCGG	TF	CDC6	MYC	741
MYC	hTFtarget	hg38_mane_ENST00000260356.6_THBS1_upstream2000	1650	1661	+	7.84211	9.43e-05	0.0394	TGCGCCACCCCG	TF	CDC6	MYC	741
MYC	hTFtarget	hg38_mane_ENST00000260356.6_THBS1_upstream2000	549	563	+	16.0143	2.38e-07	0.000105	ACACACACACACACC	TF	CDC6	MYC	741
MYC	hTFtarget	hg38_mane_ENST00000260356.6_THBS1_upstream2000	1913	1921	+	12.0132	7.06e-05	0.138	GCTTCCTGC	TF	CDC6	MYC	741
MYC	hTFtarget	hg38_mane_ENST00000260356.6_THBS1_upstream2000	1723	1734	-	10.7	9.78e-05	0.16	CCACGCGGGCTC	TF	CDC6	MYC	741
MYC	hTFtarget	hg38_mane_ENST00000260356.6_THBS1_upstream2000	1725	1736	+	11.2121	7.09e-05	0.135	GCCCGCGTGGCG	TF	CDC6	MYC	741
MYC	hTFtarget	hg38_mane_ENST00000260356.6_THBS1_upstream2000	543	558	+	27.3429	2.15e-10	1.2e-07	ACACACACACACACAC	TF	CDC6	MYC	741
MYC	hTFtarget	hg38_mane_ENST00000260356.6_THBS1_upstream2000	1283	1304	+	18.8684	2.26e-07	0.000617	GCCGCGGCAGCGGGAGAGGCGT	TF	CDC6	MYC	741
MYC	hTFtarget	hg38_mane_ENST00000260356.6_THBS1_upstream2000	1989	1997	+	6.23684	7.51e-05	0.0382	CTCCGCCTT	TF	CDC6	MYC	741
MYC	hTFtarget	hg38_mane_ENST00000260356.6_THBS1_upstream2000	1867	1882	-	15.6974	1.79e-06	0.00261	TCCGCCCCCCGCTGCC	TF	CDC6	MYC	741
MYC	hTFtarget	hg38_mane_ENST00000260356.6_THBS1_upstream2000	1869	1884	-	13.8158	8.26e-06	0.00413	TCTCCGCCCCCCGCTG	TF	CDC6	MYC	741
MYC	hTFtarget	hg38_mane_ENST00000260356.6_THBS1_upstream2000	1912	1923	+	16.0395	1.53e-06	0.00581	CGCTTCCTGCCC	TF	CDC6	MYC	741
MYC	hTFtarget	hg38_mane_ENST00000260356.6_THBS1_upstream2000	450	460	+	11.0909	9.81e-05	0.177	AACATGTGCCT	TF	CDC6	MYC	741
MYC	hTFtarget	hg38_mane_ENST00000260356.6_THBS1_upstream2000	1872	1893	+	12.1842	1.95e-05	0.00198	CGGGGGGCGGAGAGAGGAGCCC	TF	CDC6	MYC	741
MYC	hTFtarget	hg38_mane_ENST00000260356.6_THBS1_upstream2000	1867	1882	+	13.7763	9.13e-06	0.0103	GGCAGCGGGGGGCGGA	TF	CDC6	MYC	741
MYC	hTFtarget	hg38_mane_ENST00000260356.6_THBS1_upstream2000	548	556	+	16.7237	3.31e-06	0.00128	CACACACAC	TF	CDC6	MYC	741
MYC	hTFtarget	hg38_mane_ENST00000260356.6_THBS1_upstream2000	1727	1738	+	11.1857	7.42e-05	0.16	CCGCGTGGCGCA	TF	CDC6	MYC	741
MYC	hTFtarget	hg38_mane_ENST00000260356.6_THBS1_upstream2000	1723	1734	-	12.3143	3.8e-05	0.135	CCACGCGGGCTC	TF	CDC6	MYC	741
MYC	hTFtarget	hg38_mane_ENST00000260356.6_THBS1_upstream2000	539	554	+	27.3429	2.15e-10	1.2e-07	ACACACACACACACAC	TF	CDC6	MYC	741
MYC	hTFtarget	hg38_mane_ENST00000260356.6_THBS1_upstream2000	533	548	+	22.2571	1.84e-08	8.94e-06	ATACACACACACACAC	TF	CDC6	MYC	741
MYC	hTFtarget	hg38_mane_ENST00000260356.6_THBS1_upstream2000	1650	1665	-	12.8816	1.55e-05	0.0104	CCCGCGGGGTGGCGCA	TF	CDC6	MYC	741
MYC	hTFtarget	hg38_mane_ENST00000260356.6_THBS1_upstream2000	1435	1456	+	10.0132	3.53e-05	0.00859	GGACAGGCGCTCGGGGGACGCG	TF	CDC6	MYC	741
MYC	hTFtarget	hg38_mane_ENST00000260356.6_THBS1_upstream2000	1725	1736	-	11.0152	8.7e-05	0.151	CGCCACGCGGGC	TF	CDC6	MYC	741
MYC	hTFtarget	hg38_mane_ENST00000260356.6_THBS1_upstream2000	1984	1995	+	15.0132	4.32e-06	0.0047	GGCTCCTCCGCC	TF	CDC6	MYC	741
MYC	hTFtarget	hg38_mane_ENST00000260356.6_THBS1_upstream2000	833	841	-	12.1316	6.46e-05	0.138	GCTTCCTGG	TF	CDC6	MYC	741
MYC	hTFtarget	hg38_mane_ENST00000260356.6_THBS1_upstream2000	1874	1895	+	4.63158	5.11e-05	0.106	GGGGGCGGAGAGAGGAGCCCAG	TF	CDC6	MYC	741
MYC	hTFtarget	hg38_mane_ENST00000260356.6_THBS1_upstream2000	1414	1429	-	11.6053	1.55e-05	0.00623	TGGCCCCACGCCCGCC	TF	CDC6	MYC	741
MYC	hTFtarget	hg38_mane_ENST00000260356.6_THBS1_upstream2000	1274	1295	+	14.1579	5.98e-06	0.000926	CGAGGGAGCGCCGCGGCAGCGG	TF	CDC6	MYC	741
MYC	hTFtarget	hg38_mane_ENST00000260356.6_THBS1_upstream2000	1266	1287	+	8.96053	5.66e-05	0.0119	CGGCCGGCCGAGGGAGCGCCGC	TF	CDC6	MYC	741
MYC	hTFtarget	hg38_mane_ENST00000260356.6_THBS1_upstream2000	754	775	+	10.9737	3.8e-05	0.00267	GGAGCGAGCCCGATAGCGCTGG	TF	CDC6	MYC	741
MYC	hTFtarget	hg38_mane_ENST00000260356.6_THBS1_upstream2000	1979	2000	-	11.7895	2.44e-05	0.0022	GGCAAGGCGGAGGAGCCGCGCG	TF	CDC6	MYC	741
MYC	hTFtarget	hg38_mane_ENST00000260356.6_THBS1_upstream2000	1908	1923	+	10.5132	5.04e-05	0.00642	CTCCCGCTTCCTGCCC	TF	CDC6	MYC	741
MYC	hTFtarget	hg38_mane_ENST00000260356.6_THBS1_upstream2000	415	429	+	10.3636	9.97e-05	0.0651	TTTTCTTTCTGCCTC	TF	CDC6	MYC	741
MYC	hTFtarget	hg38_mane_ENST00000260356.6_THBS1_upstream2000	1917	1932	+	12.75	1.54e-05	0.00477	CCTGCCCGGCCGCCGC	TF	CDC6	MYC	741
MYC	hTFtarget	hg38_mane_ENST00000260356.6_THBS1_upstream2000	779	794	-	14.7237	4.32e-06	0.0103	TCGCTCCCTCTGCTGT	TF	CDC6	MYC	741
MYC	hTFtarget	hg38_mane_ENST00000260356.6_THBS1_upstream2000	1726	1734	-	12.2714	4.15e-05	0.155	CCACGCGGG	TF	CDC6	MYC	741
MYC	hTFtarget	hg38_mane_ENST00000260356.6_THBS1_upstream2000	544	552	+	16.7237	3.31e-06	0.00128	CACACACAC	TF	CDC6	MYC	741
MYC	hTFtarget	hg38_mane_ENST00000260356.6_THBS1_upstream2000	1726	1736	+	11.803	5.24e-05	0.0943	CCCGCGTGGCG	TF	CDC6	MYC	741
MYC	hTFtarget	hg38_mane_ENST00000260356.6_THBS1_upstream2000	1259	1274	+	8.67105	9.91e-05	0.0695	CCCCAAGCGGCCGGCC	TF	CDC6	MYC	741
MYC	hTFtarget	hg38_mane_ENST00000260356.6_THBS1_upstream2000	1725	1735	-	13.4242	1.59e-05	0.0567	GCCACGCGGGC	TF	CDC6	MYC	741
MYC	hTFtarget	hg38_mane_ENST00000260356.6_THBS1_upstream2000	1264	1285	+	12.5921	1.54e-05	0.00164	AGCGGCCGGCCGAGGGAGCGCC	TF	CDC6	MYC	741
MYC	hTFtarget	hg38_mane_ENST00000260356.6_THBS1_upstream2000	1725	1746	+	11.2143	2.71e-05	0.0411	GCCCGCGTGGCGCAAGAGTACG	TF	CDC6	MYC	741
MYC	hTFtarget	hg38_mane_ENST00000260356.6_THBS1_upstream2000	1407	1428	-	11.1579	3.44e-05	0.00267	GGCCCCACGCCCGCCCCGGAGG	TF	CDC6	MYC	741
MYC	hTFtarget	hg38_mane_ENST00000260356.6_THBS1_upstream2000	1913	1934	-	11.1447	3.46e-05	0.00267	GGGCGGCGGCCGGGCAGGAAGC	TF	CDC6	MYC	741
MYC	hTFtarget	hg38_mane_ENST00000260356.6_THBS1_upstream2000	1542	1557	-	8.10526	6.14e-05	0.0285	GGCCGACGGGGCGCAG	TF	CDC6	MYC	741
MYC	hTFtarget	hg38_mane_ENST00000260356.6_THBS1_upstream2000	536	554	+	1.06579	3.73e-06	0.002	CACACACACACACACACAC	TF	CDC6	MYC	741
MYC	hTFtarget	hg38_mane_ENST00000260356.6_THBS1_upstream2000	778	793	+	13.1447	1.33e-05	0.0104	CACAGCAGAGGGAGCG	TF	CDC6	MYC	741
MYC	hTFtarget	hg38_mane_ENST00000260356.6_THBS1_upstream2000	1911	1922	+	16.5921	6.6e-07	0.0024	CCGCTTCCTGCC	TF	CDC6	MYC	741
MYC	hTFtarget	hg38_mane_ENST00000260356.6_THBS1_upstream2000	1268	1283	-	11.0526	3.21e-05	0.0259	CGCTCCCTCGGCCGGC	TF	CDC6	MYC	741
MYC	hTFtarget	hg38_mane_ENST00000260356.6_THBS1_upstream2000	542	550	+	16.7237	3.31e-06	0.00128	CACACACAC	TF	CDC6	MYC	741
MYC	hTFtarget	hg38_mane_ENST00000260356.6_THBS1_upstream2000	539	553	+	29.2429	9.56e-10	5.41e-07	ACACACACACACACA	TF	CDC6	MYC	741
MYC	hTFtarget	hg38_mane_ENST00000260356.6_THBS1_upstream2000	1286	1301	-	18.3421	3.28e-07	0.000984	CCTCTCCCGCTGCCGC	TF	CDC6	MYC	741
MYC	hTFtarget	hg38_mane_ENST00000260356.6_THBS1_upstream2000	1688	1703	-	10.3026	6.44e-05	0.0496	CCGAAAAGGGACGGGG	TF	CDC6	MYC	741
MYC	hTFtarget	hg38_mane_ENST00000260356.6_THBS1_upstream2000	895	910	-	7.97368	6.46e-05	0.0297	GCCGCTGCCTAGTGCT	TF	CDC6	MYC	741
MYC	hTFtarget	hg38_mane_ENST00000260356.6_THBS1_upstream2000	1254	1269	+	16.8158	1.1e-06	0.00354	ACCGCCCCCAAGCGGC	TF	CDC6	MYC	741
MYC	hTFtarget	hg38_mane_ENST00000260356.6_THBS1_upstream2000	540	548	+	16.7237	3.31e-06	0.00128	CACACACAC	TF	CDC6	MYC	741
MYC	hTFtarget	hg38_mane_ENST00000260356.6_THBS1_upstream2000	1725	1736	-	13.1515	1.79e-05	0.0681	CGCCACGCGGGC	TF	CDC6	MYC	741
MYC	hTFtarget	hg38_mane_ENST00000260356.6_THBS1_upstream2000	1267	1282	+	8.26316	5.76e-05	0.0285	GGCCGGCCGAGGGAGC	TF	CDC6	MYC	741
MYC	hTFtarget	hg38_mane_ENST00000260356.6_THBS1_upstream2000	294	309	-	14.3026	6.13e-06	0.00413	CCTCCCCTTCCTTCTC	TF	CDC6	MYC	741
MYC	hTFtarget	hg38_mane_ENST00000260356.6_THBS1_upstream2000	1285	1300	-	13.2237	6.94e-06	0.00504	CTCTCCCGCTGCCGCG	TF	CDC6	MYC	741
MYC	hTFtarget	hg38_mane_ENST00000260356.6_THBS1_upstream2000	778	793	-	11.2763	2.87e-05	0.0259	CGCTCCCTCTGCTGTG	TF	CDC6	MYC	741
MYC	hTFtarget	hg38_mane_ENST00000260356.6_THBS1_upstream2000	533	547	+	24.3143	5.43e-09	2.69e-06	ATACACACACACACA	TF	CDC6	MYC	741
MYC	hTFtarget	hg38_mane_ENST00000260356.6_THBS1_upstream2000	1874	1895	+	9.67105	7.42e-05	0.00434	GGGGGCGGAGAGAGGAGCCCAG	TF	CDC6	MYC	741
MYC	hTFtarget	hg38_mane_ENST00000260356.6_THBS1_upstream2000	1268	1283	+	15.3553	3.29e-06	0.00556	GCCGGCCGAGGGAGCG	TF	CDC6	MYC	741
MYC	hTFtarget	hg38_mane_ENST00000260356.6_THBS1_upstream2000	536	544	+	16.7237	3.31e-06	0.00128	CACACACAC	TF	CDC6	MYC	741
MYC	hTFtarget	hg38_mane_ENST00000260356.6_THBS1_upstream2000	1472	1487	-	16.2632	1.65e-06	0.00218	TCTCCTCCACCGTCCC	TF	CDC6	MYC	741
MYC	hTFtarget	hg38_mane_ENST00000260356.6_THBS1_upstream2000	538	556	+	1.06579	3.73e-06	0.002	CACACACACACACACACAC	TF	CDC6	MYC	741
MYC	hTFtarget	hg38_mane_ENST00000260356.6_THBS1_upstream2000	538	546	+	16.7237	3.31e-06	0.00128	CACACACAC	TF	CDC6	MYC	741
MYC	hTFtarget	hg38_mane_ENST00000260356.6_THBS1_upstream2000	298	306	+	11.5	9.23e-05	0.179	AGGAAGGGG	TF	CDC6	MYC	741
MYC	hTFtarget	hg38_mane_ENST00000260356.6_THBS1_upstream2000	1982	1997	+	10.5789	4.87e-05	0.00642	GCGGCTCCTCCGCCTT	TF	CDC6	MYC	741
MYC	hTFtarget	hg38_mane_ENST00000260356.6_THBS1_upstream2000	1256	1270	-	16.9605	1.08e-06	0.00364	GGCCGCTTGGGGGCG	TF	CDC6	MYC	741
MYC	hTFtarget	hg38_mane_ENST00000260356.6_THBS1_upstream2000	1280	1301	+	14.8947	3.71e-06	0.000753	AGCGCCGCGGCAGCGGGAGAGG	TF	CDC6	MYC	741
MYC	hTFtarget	hg38_mane_ENST00000260356.6_THBS1_upstream2000	1727	1735	-	12.9571	3.21e-05	0.111	GCCACGCGG	TF	CDC6	MYC	741
MYC	hTFtarget	hg38_mane_ENST00000260356.6_THBS1_upstream2000	1724	1733	+	10.7143	9.01e-05	0.161	AGCCCGCGTG	TF	CDC6	MYC	741
MYC	hTFtarget	hg38_mane_ENST00000260356.6_THBS1_upstream2000	696	711	+	7.40789	9.74e-05	0.0169	TCCCCCTGCCCGTGCT	TF	CDC6	MYC	741
FOXM1	hTFtarget	hg38_mane_ENST00000260356.6_THBS1_upstream2000	1954	1961	+	11.5395	9.4e-05	0.374	AGGAATGC	TF	CDC6	FOXM1	738
FOXM1	hTFtarget	hg38_mane_ENST00000260356.6_THBS1_upstream2000	353	361	+	12.4675	3.63e-05	0.145	ATGAATCAT	TF	CDC6	FOXM1	738
FOXM1	hTFtarget	hg38_mane_ENST00000260356.6_THBS1_upstream2000	1931	1942	-	15.3947	2.6e-06	0.00941	CGGCCAATGGGC	TF	CDC6	FOXM1	738
FOXM1	hTFtarget	hg38_mane_ENST00000260356.6_THBS1_upstream2000	844	859	+	10.0704	8.86e-05	0.352	GAGTCATGCTGGCTTG	TF	CDC6	FOXM1	738
FOXM1	hTFtarget	hg38_mane_ENST00000260356.6_THBS1_upstream2000	1931	1942	+	16.4737	1.14e-06	0.00399	GCCCATTGGCCG	TF	CDC6	FOXM1	738
FOXM1	hTFtarget	hg38_mane_ENST00000260356.6_THBS1_upstream2000	1931	1942	+	15.2895	3.41e-06	0.0117	GCCCATTGGCCG	TF	CDC6	FOXM1	738
FOXM1	hTFtarget	hg38_mane_ENST00000260356.6_THBS1_upstream2000	614	624	+	12.7792	2.59e-05	0.103	GAATGTAAACA	TF	CDC6	FOXM1	738
FOXM1	hTFtarget	hg38_mane_ENST00000260356.6_THBS1_upstream2000	615	626	+	12.4286	3.79e-05	0.151	AATGTAAACACT	TF	CDC6	FOXM1	738
FOXM1	hTFtarget	hg38_mane_ENST00000260356.6_THBS1_upstream2000	1927	1942	+	18.8026	1.78e-07	0.000594	CGCCGCCCATTGGCCG	TF	CDC6	FOXM1	738
FOXM1	hTFtarget	hg38_mane_ENST00000260356.6_THBS1_upstream2000	970	978	+	13.5132	2.9e-05	0.115	AAAATGAAA	TF	CDC6	FOXM1	738
FOXM1	hTFtarget	hg38_mane_ENST00000260356.6_THBS1_upstream2000	353	361	-	11.1688	9.73e-05	0.194	ATGATTCAT	TF	CDC6	FOXM1	738
FOXM1	hTFtarget	hg38_mane_ENST00000260356.6_THBS1_upstream2000	1930	1944	+	14.7368	5.89e-06	0.0218	CGCCCATTGGCCGGA	TF	CDC6	FOXM1	738
E2F2	database	hg38_mane_ENST00000260356.6_THBS1_upstream2000	693	702	-	10.6514	8.92e-05	0.139	AGGGGGAAAC	TF	CDC6	E2F2	733
E2F2	database	hg38_mane_ENST00000260356.6_THBS1_upstream2000	1856	1865	-	16.0306	1.73e-06	0.00542	GGCGCGCAAC	TF	CDC6	E2F2	733
E2F2	database	hg38_mane_ENST00000260356.6_THBS1_upstream2000	1856	1865	-	15.9725	1.73e-06	0.00539	GGCGCGCAAC	TF	CDC6	E2F2	733
E2F2	database	hg38_mane_ENST00000260356.6_THBS1_upstream2000	1972	1986	+	13.6447	1.17e-05	0.0348	TTAAAAGCGCGCGGC	TF	CDC6	E2F2	733
E2F2	database	hg38_mane_ENST00000260356.6_THBS1_upstream2000	693	702	-	10.6735	8.86e-05	0.139	AGGGGGAAAC	TF	CDC6	E2F2	733
BRCA1	hTFtarget	hg38_mane_ENST00000260356.6_THBS1_upstream2000	546	554	+	17.25	3.31e-06	0.00131	CACACACAC	Other	CDC6	BRCA1	728
BRCA1	hTFtarget	hg38_mane_ENST00000260356.6_THBS1_upstream2000	550	567	+	14.4935	4.84e-06	0.00192	CACACACACACACCATCT	Other	CDC6	BRCA1	728
BRCA1	hTFtarget	hg38_mane_ENST00000260356.6_THBS1_upstream2000	1656	1670	+	9.83333	6.2e-05	0.203	ACCCCGCGGGCCCTC	Other	CDC6	BRCA1	728
BRCA1	hTFtarget	hg38_mane_ENST00000260356.6_THBS1_upstream2000	554	562	+	17.25	3.31e-06	0.00131	CACACACAC	Other	CDC6	BRCA1	728
BRCA1	hTFtarget	hg38_mane_ENST00000260356.6_THBS1_upstream2000	542	550	+	17.25	3.31e-06	0.00131	CACACACAC	Other	CDC6	BRCA1	728
BRCA1	hTFtarget	hg38_mane_ENST00000260356.6_THBS1_upstream2000	800	814	+	9.73684	4.35e-05	0.154	CTGACGTCCCATCCC	Other	CDC6	BRCA1	728
BRCA1	hTFtarget	hg38_mane_ENST00000260356.6_THBS1_upstream2000	534	551	+	21.5195	8e-09	5.27e-06	TACACACACACACACACA	Other	CDC6	BRCA1	728
BRCA1	hTFtarget	hg38_mane_ENST00000260356.6_THBS1_upstream2000	548	565	+	15.961	1.58e-06	0.000697	CACACACACACACACCAT	Other	CDC6	BRCA1	728
BRCA1	hTFtarget	hg38_mane_ENST00000260356.6_THBS1_upstream2000	552	560	+	17.25	3.31e-06	0.00131	CACACACAC	Other	CDC6	BRCA1	728
BRCA1	hTFtarget	hg38_mane_ENST00000260356.6_THBS1_upstream2000	540	548	+	17.25	3.31e-06	0.00131	CACACACAC	Other	CDC6	BRCA1	728
BRCA1	hTFtarget	hg38_mane_ENST00000260356.6_THBS1_upstream2000	1911	1921	+	14.5526	7.3e-06	0.0278	CCGCTTCCTGC	Other	CDC6	BRCA1	728
BRCA1	hTFtarget	hg38_mane_ENST00000260356.6_THBS1_upstream2000	545	563	+	9.12987	9.22e-05	0.0496	ACACACACACACACACACC	Other	CDC6	BRCA1	728
BRCA1	hTFtarget	hg38_mane_ENST00000260356.6_THBS1_upstream2000	546	563	+	19.2987	8.43e-08	4.76e-05	CACACACACACACACACC	Other	CDC6	BRCA1	728
BRCA1	hTFtarget	hg38_mane_ENST00000260356.6_THBS1_upstream2000	544	552	+	17.25	3.31e-06	0.00131	CACACACAC	Other	CDC6	BRCA1	728
BRCA1	hTFtarget	hg38_mane_ENST00000260356.6_THBS1_upstream2000	1653	1671	+	10.6667	3.61e-05	0.112	GCCACCCCGCGGGCCCTCC	Other	CDC6	BRCA1	728
BRCA1	hTFtarget	hg38_mane_ENST00000260356.6_THBS1_upstream2000	532	549	+	17.6883	3.74e-07	0.000185	AATACACACACACACACA	Other	CDC6	BRCA1	728
BRCA1	hTFtarget	hg38_mane_ENST00000260356.6_THBS1_upstream2000	533	551	+	16.7922	1.26e-06	0.000792	ATACACACACACACACACA	Other	CDC6	BRCA1	728
BRCA1	hTFtarget	hg38_mane_ENST00000260356.6_THBS1_upstream2000	535	553	+	20.6753	2.62e-08	1.97e-05	ACACACACACACACACACA	Other	CDC6	BRCA1	728
BRCA1	hTFtarget	hg38_mane_ENST00000260356.6_THBS1_upstream2000	1901	1912	+	11.9079	2.8e-05	0.0284	CCCCCACCTCCC	Other	CDC6	BRCA1	728
BRCA1	hTFtarget	hg38_mane_ENST00000260356.6_THBS1_upstream2000	1252	1263	+	11.1711	3.99e-05	0.0284	ACACCGCCCCCA	Other	CDC6	BRCA1	728
BRCA1	hTFtarget	hg38_mane_ENST00000260356.6_THBS1_upstream2000	539	557	+	20.6753	2.62e-08	1.97e-05	ACACACACACACACACACA	Other	CDC6	BRCA1	728
BRCA1	hTFtarget	hg38_mane_ENST00000260356.6_THBS1_upstream2000	548	556	+	17.25	3.31e-06	0.00131	CACACACAC	Other	CDC6	BRCA1	728
BRCA1	hTFtarget	hg38_mane_ENST00000260356.6_THBS1_upstream2000	536	544	+	17.25	3.31e-06	0.00131	CACACACAC	Other	CDC6	BRCA1	728
BRCA1	hTFtarget	hg38_mane_ENST00000260356.6_THBS1_upstream2000	1723	1734	-	8.77143	5.53e-05	0.181	CCACGCGGGCTC	Other	CDC6	BRCA1	728
BRCA1	hTFtarget	hg38_mane_ENST00000260356.6_THBS1_upstream2000	538	546	+	17.25	3.31e-06	0.00131	CACACACAC	Other	CDC6	BRCA1	728
BRCA1	hTFtarget	hg38_mane_ENST00000260356.6_THBS1_upstream2000	544	561	+	23.3636	8.72e-10	6.9e-07	CACACACACACACACACA	Other	CDC6	BRCA1	728
BRCA1	hTFtarget	hg38_mane_ENST00000260356.6_THBS1_upstream2000	543	561	+	20.6753	2.62e-08	1.97e-05	ACACACACACACACACACA	Other	CDC6	BRCA1	728
BRCA1	hTFtarget	hg38_mane_ENST00000260356.6_THBS1_upstream2000	1826	1837	+	16.5658	1.4e-06	0.00308	CCCCCGCCCCCT	Other	CDC6	BRCA1	728
BRCA1	hTFtarget	hg38_mane_ENST00000260356.6_THBS1_upstream2000	542	559	+	23.3636	8.72e-10	6.9e-07	CACACACACACACACACA	Other	CDC6	BRCA1	728
BRCA1	hTFtarget	hg38_mane_ENST00000260356.6_THBS1_upstream2000	541	559	+	20.6753	2.62e-08	1.97e-05	ACACACACACACACACACA	Other	CDC6	BRCA1	728
BRCA1	hTFtarget	hg38_mane_ENST00000260356.6_THBS1_upstream2000	537	555	+	20.6753	2.62e-08	1.97e-05	ACACACACACACACACACA	Other	CDC6	BRCA1	728
BRCA1	hTFtarget	hg38_mane_ENST00000260356.6_THBS1_upstream2000	796	809	+	10.5526	5.39e-05	0.196	GCGGCTGACGTCCC	Other	CDC6	BRCA1	728
BRCA1	hTFtarget	hg38_mane_ENST00000260356.6_THBS1_upstream2000	540	557	+	23.3636	8.72e-10	6.9e-07	CACACACACACACACACA	Other	CDC6	BRCA1	728
BRCA1	hTFtarget	hg38_mane_ENST00000260356.6_THBS1_upstream2000	1775	1786	-	11.5132	3.43e-05	0.0284	TGCCCGCCCACG	Other	CDC6	BRCA1	728
BRCA1	hTFtarget	hg38_mane_ENST00000260356.6_THBS1_upstream2000	534	542	+	11.0132	4.98e-05	0.018	TACACACAC	Other	CDC6	BRCA1	728
BRCA1	hTFtarget	hg38_mane_ENST00000260356.6_THBS1_upstream2000	536	553	+	23.3636	8.72e-10	6.9e-07	CACACACACACACACACA	Other	CDC6	BRCA1	728
BRCA1	hTFtarget	hg38_mane_ENST00000260356.6_THBS1_upstream2000	550	558	+	17.25	3.31e-06	0.00131	CACACACAC	Other	CDC6	BRCA1	728
BRCA1	hTFtarget	hg38_mane_ENST00000260356.6_THBS1_upstream2000	1410	1421	-	10.1053	6.46e-05	0.0384	CGCCCGCCCCGG	Other	CDC6	BRCA1	728
BRCA1	hTFtarget	hg38_mane_ENST00000260356.6_THBS1_upstream2000	530	547	+	12.2468	2.26e-05	0.00812	GTAATACACACACACACA	Other	CDC6	BRCA1	728
BRCA1	database	hg38_mane_ENST00000260356.6_THBS1_upstream2000	574	580	+	9.04348	6.51e-05	0.221	ACAACAC	Other	CDC6	BRCA1	728
BRCA1	hTFtarget	hg38_mane_ENST00000260356.6_THBS1_upstream2000	538	555	+	23.3636	8.72e-10	6.9e-07	CACACACACACACACACA	Other	CDC6	BRCA1	728
BRCA1	hTFtarget	hg38_mane_ENST00000260356.6_THBS1_upstream2000	301	312	-	9.19737	9.39e-05	0.0477	CTCCCTCCCCTT	Other	CDC6	BRCA1	728
BRCA1	hTFtarget	hg38_mane_ENST00000260356.6_THBS1_upstream2000	1873	1884	-	16.2895	1.73e-06	0.00308	TCTCCGCCCCCC	Other	CDC6	BRCA1	728
E2F3	database	hg38_mane_ENST00000260356.6_THBS1_upstream2000	1404	1418	+	12.8966	1.96e-05	0.0147	CTCCCTCCGGGGCGG	TF	CDC6	E2F3	696
E2F3	database	hg38_mane_ENST00000260356.6_THBS1_upstream2000	1908	1922	+	14.3276	9.02e-06	0.0116	CTCCCGCTTCCTGCC	TF	CDC6	E2F3	696
E2F3	database	hg38_mane_ENST00000260356.6_THBS1_upstream2000	1414	1420	+	12.0183	5.92e-05	0.0446	GGCGGGC	TF	CDC6	E2F3	696
E2F3	database	hg38_mane_ENST00000260356.6_THBS1_upstream2000	1267	1281	-	14.0862	1.04e-05	0.0116	CTCCCTCGGCCGGCC	TF	CDC6	E2F3	696
E2F3	database	hg38_mane_ENST00000260356.6_THBS1_upstream2000	1383	1389	-	12.4312	2.96e-05	0.0446	GGCGGGG	TF	CDC6	E2F3	696
E2F3	database	hg38_mane_ENST00000260356.6_THBS1_upstream2000	1856	1865	-	13.0714	2.76e-05	0.086	GGCGCGCAAC	TF	CDC6	E2F3	696
E2F3	database	hg38_mane_ENST00000260356.6_THBS1_upstream2000	1284	1298	-	14.6379	7.44e-06	0.0116	CTCCCGCTGCCGCGG	TF	CDC6	E2F3	696
E2F3	database	hg38_mane_ENST00000260356.6_THBS1_upstream2000	1972	1986	+	11.6316	4.2e-05	0.125	TTAAAAGCGCGCGGC	TF	CDC6	E2F3	696
E2F3	database	hg38_mane_ENST00000260356.6_THBS1_upstream2000	1827	1833	-	12.4312	2.96e-05	0.0446	GGCGGGG	TF	CDC6	E2F3	696
E2F3	database	hg38_mane_ENST00000260356.6_THBS1_upstream2000	1779	1785	+	12.0183	5.92e-05	0.0446	GGCGGGC	TF	CDC6	E2F3	696
E2F3	database	hg38_mane_ENST00000260356.6_THBS1_upstream2000	1856	1865	-	13.0367	2.76e-05	0.0852	GGCGCGCAAC	TF	CDC6	E2F3	696
E2F3	database	hg38_mane_ENST00000260356.6_THBS1_upstream2000	781	795	-	8.60345	8.99e-05	0.05	CTCGCTCCCTCTGCT	TF	CDC6	E2F3	696
E2F3	database	hg38_mane_ENST00000260356.6_THBS1_upstream2000	298	312	-	12.6552	2.2e-05	0.0147	CTCCCTCCCCTTCCT	TF	CDC6	E2F3	696
SMC3	hTFtarget	hg38_mane_ENST00000260356.6_THBS1_upstream2000	1925	1940	-	8.89394	5.8e-05	0.0317	GCCAATGGGCGGCGGC	Other	CDC6	SMC3	670
SMC3	hTFtarget	hg38_mane_ENST00000260356.6_THBS1_upstream2000	1253	1268	+	13.3947	6.57e-06	0.0114	CACCGCCCCCAAGCGG	Other	CDC6	SMC3	670
SMC3	hTFtarget	hg38_mane_ENST00000260356.6_THBS1_upstream2000	778	793	+	12.5909	1.05e-05	0.00859	CACAGCAGAGGGAGCG	Other	CDC6	SMC3	670
SMC3	hTFtarget	hg38_mane_ENST00000260356.6_THBS1_upstream2000	1311	1326	+	9.5	6.12e-05	0.0384	GGGCCCCCTGGCAGCC	Other	CDC6	SMC3	670
SMC3	hTFtarget	hg38_mane_ENST00000260356.6_THBS1_upstream2000	1651	1666	+	11.6667	2.19e-05	0.0165	GCGCCACCCCGCGGGC	Other	CDC6	SMC3	670
SMC3	hTFtarget	hg38_mane_ENST00000260356.6_THBS1_upstream2000	779	790	+	12.3636	1.92e-05	0.0309	ACAGCAGAGGGA	Other	CDC6	SMC3	670
SMC3	hTFtarget	hg38_mane_ENST00000260356.6_THBS1_upstream2000	1649	1664	+	9.89474	2.9e-05	0.0252	CTGCGCCACCCCGCGG	Other	CDC6	SMC3	670
SMC3	hTFtarget	hg38_mane_ENST00000260356.6_THBS1_upstream2000	1269	1284	-	8.60526	4.67e-05	0.0321	GCGCTCCCTCGGCCGG	Other	CDC6	SMC3	670
SMC3	hTFtarget	hg38_mane_ENST00000260356.6_THBS1_upstream2000	1254	1269	-	15.3333	2.42e-06	0.00746	GCCGCTTGGGGGCGGT	Other	CDC6	SMC3	670
SMC3	hTFtarget	hg38_mane_ENST00000260356.6_THBS1_upstream2000	1868	1883	-	11.4079	1.58e-05	0.0183	CTCCGCCCCCCGCTGC	Other	CDC6	SMC3	670
SMC3	hTFtarget	hg38_mane_ENST00000260356.6_THBS1_upstream2000	1256	1271	+	16.2727	1.52e-06	0.00537	CGCCCCCAAGCGGCCG	Other	CDC6	SMC3	670
SMC3	hTFtarget	hg38_mane_ENST00000260356.6_THBS1_upstream2000	776	794	-	9.88158	2.69e-05	0.0188	TCGCTCCCTCTGCTGTGAT	Other	CDC6	SMC3	670
SMC3	hTFtarget	hg38_mane_ENST00000260356.6_THBS1_upstream2000	1119	1134	-	8.11842	5.54e-05	0.0321	TTGTGCCCACTCGTGC	Other	CDC6	SMC3	670
SMC3	hTFtarget	hg38_mane_ENST00000260356.6_THBS1_upstream2000	779	794	+	14.0303	6.05e-06	0.015	ACAGCAGAGGGAGCGA	Other	CDC6	SMC3	670
SMC3	hTFtarget	hg38_mane_ENST00000260356.6_THBS1_upstream2000	1266	1284	-	12.5789	8.62e-06	0.01	GCGCTCCCTCGGCCGGCCG	Other	CDC6	SMC3	670
SMC3	hTFtarget	hg38_mane_ENST00000260356.6_THBS1_upstream2000	1868	1883	+	12.4091	1.46e-05	0.0174	GCAGCGGGGGGCGGAG	Other	CDC6	SMC3	670
SMC3	hTFtarget	hg38_mane_ENST00000260356.6_THBS1_upstream2000	1869	1880	+	16.1364	1.82e-06	0.00627	CAGCGGGGGGCG	Other	CDC6	SMC3	670
SMC3	hTFtarget	hg38_mane_ENST00000260356.6_THBS1_upstream2000	1649	1664	-	11.1515	2.74e-05	0.0246	CCGCGGGGTGGCGCAG	Other	CDC6	SMC3	670
SMC3	hTFtarget	hg38_mane_ENST00000260356.6_THBS1_upstream2000	1652	1667	+	9.66667	4.46e-05	0.03	CGCCACCCCGCGGGCC	Other	CDC6	SMC3	670
SMC3	hTFtarget	hg38_mane_ENST00000260356.6_THBS1_upstream2000	1927	1942	+	9.10606	5.77e-05	0.0339	CGCCGCCCATTGGCCG	Other	CDC6	SMC3	670
SMC3	hTFtarget	hg38_mane_ENST00000260356.6_THBS1_upstream2000	1266	1281	-	12.6667	1.12e-05	0.0132	CTCCCTCGGCCGGCCG	Other	CDC6	SMC3	670
SMC3	hTFtarget	hg38_mane_ENST00000260356.6_THBS1_upstream2000	1652	1663	-	10.2576	4.77e-05	0.0416	CGCGGGGTGGCG	Other	CDC6	SMC3	670
SMC3	hTFtarget	hg38_mane_ENST00000260356.6_THBS1_upstream2000	1257	1268	-	11.8182	2.61e-05	0.0309	CCGCTTGGGGGC	Other	CDC6	SMC3	670
SMC3	hTFtarget	hg38_mane_ENST00000260356.6_THBS1_upstream2000	1256	1267	-	11.1061	3.16e-05	0.0367	CGCTTGGGGGCG	Other	CDC6	SMC3	670
SMC3	hTFtarget	hg38_mane_ENST00000260356.6_THBS1_upstream2000	1653	1664	-	10.2727	5.48e-05	0.0488	CCGCGGGGTGGC	Other	CDC6	SMC3	670
SMC3	hTFtarget	hg38_mane_ENST00000260356.6_THBS1_upstream2000	1868	1879	+	12.2727	2.04e-05	0.0309	GCAGCGGGGGGC	Other	CDC6	SMC3	670
SMC3	hTFtarget	hg38_mane_ENST00000260356.6_THBS1_upstream2000	776	791	-	10.1061	3.7e-05	0.03	CTCCCTCTGCTGTGAT	Other	CDC6	SMC3	670
SMC3	hTFtarget	hg38_mane_ENST00000260356.6_THBS1_upstream2000	1119	1134	+	9.45455	6.06e-05	0.0435	GCACGAGTGGGCACAA	Other	CDC6	SMC3	670
SMC3	hTFtarget	hg38_mane_ENST00000260356.6_THBS1_upstream2000	779	794	-	14.2368	4.4e-06	0.0114	TCGCTCCCTCTGCTGT	Other	CDC6	SMC3	670
SMC3	hTFtarget	hg38_mane_ENST00000260356.6_THBS1_upstream2000	1650	1665	-	11.803	1.54e-05	0.0101	CCCGCGGGGTGGCGCA	Other	CDC6	SMC3	670
SMC3	hTFtarget	hg38_mane_ENST00000260356.6_THBS1_upstream2000	1867	1882	+	14.197	4.55e-06	0.00746	GGCAGCGGGGGGCGGA	Other	CDC6	SMC3	670
SMC3	hTFtarget	hg38_mane_ENST00000260356.6_THBS1_upstream2000	1267	1282	-	11.6667	2.19e-05	0.0165	GCTCCCTCGGCCGGCC	Other	CDC6	SMC3	670
SMC3	hTFtarget	hg38_mane_ENST00000260356.6_THBS1_upstream2000	1255	1270	+	13.7424	7.32e-06	0.00984	CCGCCCCCAAGCGGCC	Other	CDC6	SMC3	670
SMC3	hTFtarget	hg38_mane_ENST00000260356.6_THBS1_upstream2000	780	791	+	15.2121	3.6e-06	0.00627	CAGCAGAGGGAG	Other	CDC6	SMC3	670
SMC3	hTFtarget	hg38_mane_ENST00000260356.6_THBS1_upstream2000	1266	1281	-	12.1667	1.45e-05	0.0162	CTCCCTCGGCCGGCCG	Other	CDC6	SMC3	670
SMC3	hTFtarget	hg38_mane_ENST00000260356.6_THBS1_upstream2000	1866	1881	-	14.0909	6.02e-06	0.00984	CCGCCCCCCGCTGCCT	Other	CDC6	SMC3	670
SMC3	hTFtarget	hg38_mane_ENST00000260356.6_THBS1_upstream2000	1927	1942	+	7.75758	9.58e-05	0.0537	CGCCGCCCATTGGCCG	Other	CDC6	SMC3	670
SMC3	hTFtarget	hg38_mane_ENST00000260356.6_THBS1_upstream2000	777	792	-	13.6212	7.84e-06	0.00984	GCTCCCTCTGCTGTGA	Other	CDC6	SMC3	670
SMC3	hTFtarget	hg38_mane_ENST00000260356.6_THBS1_upstream2000	1256	1271	+	13.9091	6e-06	0.0101	CGCCCCCAAGCGGCCG	Other	CDC6	SMC3	670
SMC3	hTFtarget	hg38_mane_ENST00000260356.6_THBS1_upstream2000	1865	1883	-	15.1447	2.44e-06	0.00425	CTCCGCCCCCCGCTGCCTG	Other	CDC6	SMC3	670
SMC3	hTFtarget	hg38_mane_ENST00000260356.6_THBS1_upstream2000	1865	1880	-	14.7424	3.73e-06	0.00659	CGCCCCCCGCTGCCTG	Other	CDC6	SMC3	670
SMC3	hTFtarget	hg38_mane_ENST00000260356.6_THBS1_upstream2000	1649	1667	+	10.6579	1.98e-05	0.0172	CTGCGCCACCCCGCGGGCC	Other	CDC6	SMC3	670
SMC3	hTFtarget	hg38_mane_ENST00000260356.6_THBS1_upstream2000	1652	1667	+	11.0909	2.39e-05	0.0211	CGCCACCCCGCGGGCC	Other	CDC6	SMC3	670
SMC3	hTFtarget	hg38_mane_ENST00000260356.6_THBS1_upstream2000	776	791	-	9.28788	5.34e-05	0.0339	CTCCCTCTGCTGTGAT	Other	CDC6	SMC3	670
SMC3	hTFtarget	hg38_mane_ENST00000260356.6_THBS1_upstream2000	1865	1880	-	14.2121	5.11e-06	0.0101	CGCCCCCCGCTGCCTG	Other	CDC6	SMC3	670
SMC3	hTFtarget	hg38_mane_ENST00000260356.6_THBS1_upstream2000	1900	1915	-	8.12121	8.05e-05	0.033	AGCGGGAGGTGGGGGC	Other	CDC6	SMC3	670
SMC3	hTFtarget	hg38_mane_ENST00000260356.6_THBS1_upstream2000	1268	1283	+	12.6515	1.02e-05	0.00859	GCCGGCCGAGGGAGCG	Other	CDC6	SMC3	670
SMC3	hTFtarget	hg38_mane_ENST00000260356.6_THBS1_upstream2000	1253	1268	-	13.4545	8.34e-06	0.015	CCGCTTGGGGGCGGTG	Other	CDC6	SMC3	670
SMC3	hTFtarget	hg38_mane_ENST00000260356.6_THBS1_upstream2000	1253	1271	+	16.7763	9.83e-07	0.00342	CACCGCCCCCAAGCGGCCG	Other	CDC6	SMC3	670
SMC3	hTFtarget	hg38_mane_ENST00000260356.6_THBS1_upstream2000	1310	1325	-	8.40909	7.13e-05	0.033	GCTGCCAGGGGGCCCA	Other	CDC6	SMC3	670
E2F6	hTFtarget	hg38_mane_ENST00000260356.6_THBS1_upstream2000	303	314	+	12.4143	3.59e-05	0.0553	GGGGAGGGAGAT	TF	CDC6	E2F6	652
E2F6	hTFtarget	hg38_mane_ENST00000260356.6_THBS1_upstream2000	1403	1413	-	10.5857	8.63e-05	0.0753	CCGGAGGGAGG	TF	CDC6	E2F6	652
E2F6	hTFtarget	hg38_mane_ENST00000260356.6_THBS1_upstream2000	1289	1299	+	11.5429	5.88e-05	0.0684	GCAGCGGGAGA	TF	CDC6	E2F6	652
E2F6	hTFtarget	hg38_mane_ENST00000260356.6_THBS1_upstream2000	1288	1299	+	12.2286	3.96e-05	0.0446	GGCAGCGGGAGA	TF	CDC6	E2F6	652
E2F6	hTFtarget	hg38_mane_ENST00000260356.6_THBS1_upstream2000	1285	1300	-	12.5714	2.59e-05	0.0304	CTCTCCCGCTGCCGCG	TF	CDC6	E2F6	652
E2F6	database	hg38_mane_ENST00000260356.6_THBS1_upstream2000	1913	1924	-	11.9725	3.75e-05	0.051	CGGGCAGGAAGC	TF	CDC6	E2F6	652
E2F6	database	hg38_mane_ENST00000260356.6_THBS1_upstream2000	1289	1300	+	11.051	6.68e-05	0.0497	GCAGCGGGAGAG	TF	CDC6	E2F6	652
E2F6	database	hg38_mane_ENST00000260356.6_THBS1_upstream2000	1913	1924	-	11.9898	3.77e-05	0.0497	CGGGCAGGAAGC	TF	CDC6	E2F6	652
E2F6	hTFtarget	hg38_mane_ENST00000260356.6_THBS1_upstream2000	1906	1921	+	12.9286	2.15e-05	0.0304	ACCTCCCGCTTCCTGC	TF	CDC6	E2F6	652
E2F6	database	hg38_mane_ENST00000260356.6_THBS1_upstream2000	303	314	+	10.7982	7.8e-05	0.051	GGGGAGGGAGAT	TF	CDC6	E2F6	652
E2F6	database	hg38_mane_ENST00000260356.6_THBS1_upstream2000	1906	1917	-	11.2449	5.94e-05	0.0497	GAAGCGGGAGGT	TF	CDC6	E2F6	652
E2F6	database	hg38_mane_ENST00000260356.6_THBS1_upstream2000	1824	1835	-	11.1327	6.36e-05	0.0497	GGGGCGGGGGTC	TF	CDC6	E2F6	652
E2F6	hTFtarget	hg38_mane_ENST00000260356.6_THBS1_upstream2000	1727	1735	-	12.8429	2.3e-05	0.086	GCCACGCGG	TF	CDC6	E2F6	652
E2F6	database	hg38_mane_ENST00000260356.6_THBS1_upstream2000	1906	1917	-	11.2202	5.97e-05	0.051	GAAGCGGGAGGT	TF	CDC6	E2F6	652
E2F6	hTFtarget	hg38_mane_ENST00000260356.6_THBS1_upstream2000	302	313	+	12.9143	2.6e-05	0.044	AGGGGAGGGAGA	TF	CDC6	E2F6	652
E2F6	hTFtarget	hg38_mane_ENST00000260356.6_THBS1_upstream2000	1288	1299	+	11.2571	7.17e-05	0.0819	GGCAGCGGGAGA	TF	CDC6	E2F6	652
E2F6	hTFtarget	hg38_mane_ENST00000260356.6_THBS1_upstream2000	1727	1735	-	10.6447	8.9e-05	0.325	GCCACGCGG	TF	CDC6	E2F6	652
E2F6	database	hg38_mane_ENST00000260356.6_THBS1_upstream2000	303	314	+	10.8367	7.63e-05	0.0497	GGGGAGGGAGAT	TF	CDC6	E2F6	652
E2F6	hTFtarget	hg38_mane_ENST00000260356.6_THBS1_upstream2000	1907	1918	-	13.4857	1.98e-05	0.0382	GGAAGCGGGAGG	TF	CDC6	E2F6	652
E2F6	hTFtarget	hg38_mane_ENST00000260356.6_THBS1_upstream2000	1289	1299	+	11.5	5.59e-05	0.0656	GCAGCGGGAGA	TF	CDC6	E2F6	652
E2F6	hTFtarget	hg38_mane_ENST00000260356.6_THBS1_upstream2000	303	313	+	13.0429	2.54e-05	0.0656	GGGGAGGGAGA	TF	CDC6	E2F6	652
E2F6	database	hg38_mane_ENST00000260356.6_THBS1_upstream2000	1289	1300	+	11.0183	6.78e-05	0.051	GCAGCGGGAGAG	TF	CDC6	E2F6	652
E2F6	hTFtarget	hg38_mane_ENST00000260356.6_THBS1_upstream2000	302	313	+	13.3	2.22e-05	0.0382	AGGGGAGGGAGA	TF	CDC6	E2F6	652
E2F6	hTFtarget	hg38_mane_ENST00000260356.6_THBS1_upstream2000	1403	1414	-	10.4714	9.82e-05	0.0831	CCCGGAGGGAGG	TF	CDC6	E2F6	652
E2F6	database	hg38_mane_ENST00000260356.6_THBS1_upstream2000	304	314	+	13.1897	2.47e-05	0.0861	GGGAGGGAGAT	TF	CDC6	E2F6	652
E2F6	hTFtarget	hg38_mane_ENST00000260356.6_THBS1_upstream2000	1907	1917	-	12.1571	4.12e-05	0.0656	GAAGCGGGAGG	TF	CDC6	E2F6	652
E2F6	hTFtarget	hg38_mane_ENST00000260356.6_THBS1_upstream2000	1773	1788	-	9.82857	8.81e-05	0.0567	GGTGCCCGCCCACGCA	TF	CDC6	E2F6	652
E2F6	hTFtarget	hg38_mane_ENST00000260356.6_THBS1_upstream2000	1824	1839	+	9.92857	8.47e-05	0.0567	GACCCCCGCCCCCTTC	TF	CDC6	E2F6	652
E2F6	hTFtarget	hg38_mane_ENST00000260356.6_THBS1_upstream2000	1289	1300	+	11.7429	4.87e-05	0.0553	GCAGCGGGAGAG	TF	CDC6	E2F6	652
E2F6	hTFtarget	hg38_mane_ENST00000260356.6_THBS1_upstream2000	1727	1735	-	10.7429	9.45e-05	0.341	GCCACGCGG	TF	CDC6	E2F6	652
E2F6	hTFtarget	hg38_mane_ENST00000260356.6_THBS1_upstream2000	1907	1917	-	13.2714	2.29e-05	0.04	GAAGCGGGAGG	TF	CDC6	E2F6	652
E2F6	hTFtarget	hg38_mane_ENST00000260356.6_THBS1_upstream2000	1907	1918	-	13.4429	1.81e-05	0.044	GGAAGCGGGAGG	TF	CDC6	E2F6	652
E2F6	database	hg38_mane_ENST00000260356.6_THBS1_upstream2000	1906	1916	-	12.0345	4.74e-05	0.0861	AAGCGGGAGGT	TF	CDC6	E2F6	652
E2F6	database	hg38_mane_ENST00000260356.6_THBS1_upstream2000	1290	1300	+	10.069	9.84e-05	0.119	CAGCGGGAGAG	TF	CDC6	E2F6	652
E2F6	hTFtarget	hg38_mane_ENST00000260356.6_THBS1_upstream2000	1906	1917	-	12.0857	4.17e-05	0.0553	GAAGCGGGAGGT	TF	CDC6	E2F6	652
E2F6	database	hg38_mane_ENST00000260356.6_THBS1_upstream2000	1824	1835	-	11.1284	6.32e-05	0.051	GGGGCGGGGGTC	TF	CDC6	E2F6	652
E2F6	hTFtarget	hg38_mane_ENST00000260356.6_THBS1_upstream2000	299	314	-	12.4	2.83e-05	0.0304	ATCTCCCTCCCCTTCC	TF	CDC6	E2F6	652
E2F6	hTFtarget	hg38_mane_ENST00000260356.6_THBS1_upstream2000	303	313	+	13.3143	2.22e-05	0.04	GGGGAGGGAGA	TF	CDC6	E2F6	652
E2F6	database	hg38_mane_ENST00000260356.6_THBS1_upstream2000	1332	1339	-	11.1806	7.66e-05	0.304	CCTTTCCT	TF	CDC6	E2F6	652
SRF	hTFtarget	hg38_mane_ENST00000260356.6_THBS1_upstream2000	1978	1993	-	9	9.29e-05	0.00859	CGGAGGAGCCGCGCGC	TF	CDC6	SRF	643
SRF	hTFtarget	hg38_mane_ENST00000260356.6_THBS1_upstream2000	1250	1271	+	20.6515	6.91e-08	0.000224	GCACACCGCCCCCAAGCGGCCG	TF	CDC6	SRF	643
SRF	hTFtarget	hg38_mane_ENST00000260356.6_THBS1_upstream2000	1415	1430	-	10.4868	4.54e-05	0.00578	CTGGCCCCACGCCCGC	TF	CDC6	SRF	643
SRF	database	hg38_mane_ENST00000260356.6_THBS1_upstream2000	713	727	-	11.6239	2.93e-05	0.0582	ACCAAATAAGGATCT	TF	CDC6	SRF	643
SRF	hTFtarget	hg38_mane_ENST00000260356.6_THBS1_upstream2000	1650	1665	-	11.7576	1.57e-05	0.0104	CCCGCGGGGTGGCGCA	TF	CDC6	SRF	643
SRF	hTFtarget	hg38_mane_ENST00000260356.6_THBS1_upstream2000	1266	1287	+	11.4342	1.78e-05	0.0023	CGGCCGGCCGAGGGAGCGCCGC	TF	CDC6	SRF	643
SRF	hTFtarget	hg38_mane_ENST00000260356.6_THBS1_upstream2000	1462	1483	-	7.81818	6.84e-05	0.0277	CTCCACCGTCCCCGTGGGGTGA	TF	CDC6	SRF	643
SRF	hTFtarget	hg38_mane_ENST00000260356.6_THBS1_upstream2000	1650	1665	-	12.4848	1.04e-05	0.00911	CCCGCGGGGTGGCGCA	TF	CDC6	SRF	643
SRF	hTFtarget	hg38_mane_ENST00000260356.6_THBS1_upstream2000	1644	1668	+	11.0519	3.5e-05	0.00973	AGCCCCTGCGCCACCCCGCGGGCCC	TF	CDC6	SRF	643
SRF	hTFtarget	hg38_mane_ENST00000260356.6_THBS1_upstream2000	1407	1428	+	9.15789	5.08e-05	0.00328	CCTCCGGGGCGGGCGTGGGGCC	TF	CDC6	SRF	643
SRF	hTFtarget	hg38_mane_ENST00000260356.6_THBS1_upstream2000	1925	1940	+	11.5303	1.98e-05	0.0115	GCCGCCGCCCATTGGC	TF	CDC6	SRF	643
SRF	hTFtarget	hg38_mane_ENST00000260356.6_THBS1_upstream2000	1651	1663	-	12.6818	1.81e-05	0.0157	CGCGGGGTGGCGC	TF	CDC6	SRF	643
SRF	hTFtarget	hg38_mane_ENST00000260356.6_THBS1_upstream2000	1379	1400	-	9.5	4.37e-05	0.00313	AGCGCGGCGTCGGCGGGGCCGG	TF	CDC6	SRF	643
SRF	hTFtarget	hg38_mane_ENST00000260356.6_THBS1_upstream2000	714	729	+	16.2143	1.77e-06	0.00703	GATCCTTATTTGGTCA	TF	CDC6	SRF	643
SRF	hTFtarget	hg38_mane_ENST00000260356.6_THBS1_upstream2000	1255	1268	-	15.6364	2.6e-06	0.00745	CCGCTTGGGGGCGG	TF	CDC6	SRF	643
SRF	hTFtarget	hg38_mane_ENST00000260356.6_THBS1_upstream2000	1383	1398	+	12.3947	1.67e-05	0.00479	CCCCGCCGACGCCGCG	TF	CDC6	SRF	643
SRF	hTFtarget	hg38_mane_ENST00000260356.6_THBS1_upstream2000	1381	1402	+	15	2.7e-06	0.000995	GGCCCCGCCGACGCCGCGCTCA	TF	CDC6	SRF	643
SRF	hTFtarget	hg38_mane_ENST00000260356.6_THBS1_upstream2000	1413	1434	+	7.98684	8.36e-05	0.004	GGGCGGGCGTGGGGCCAGCTCA	TF	CDC6	SRF	643
SRF	database	hg38_mane_ENST00000260356.6_THBS1_upstream2000	281	299	-	9.97561	7.85e-05	0.104	CTTCTCCTTCTACAGCATT	TF	CDC6	SRF	643
SRF	hTFtarget	hg38_mane_ENST00000260356.6_THBS1_upstream2000	1767	1791	-	11.8072	2.69e-05	0.0391	GTCGGTGCCCGCCCACGCAGCCTTG	TF	CDC6	SRF	643
SRF	hTFtarget	hg38_mane_ENST00000260356.6_THBS1_upstream2000	1865	1886	-	14.0152	4.06e-06	0.00264	TCTCTCCGCCCCCCGCTGCCTG	TF	CDC6	SRF	643
SRF	hTFtarget	hg38_mane_ENST00000260356.6_THBS1_upstream2000	1925	1940	-	10.3636	2.97e-05	0.0157	GCCAATGGGCGGCGGC	TF	CDC6	SRF	643
SRF	hTFtarget	hg38_mane_ENST00000260356.6_THBS1_upstream2000	778	793	+	11.6515	1.65e-05	0.0104	CACAGCAGAGGGAGCG	TF	CDC6	SRF	643
SRF	hTFtarget	hg38_mane_ENST00000260356.6_THBS1_upstream2000	1411	1426	-	16.9605	9.52e-07	0.00118	CCCCACGCCCGCCCCG	TF	CDC6	SRF	643
SRF	hTFtarget	hg38_mane_ENST00000260356.6_THBS1_upstream2000	1914	1935	+	7.80263	9.02e-05	0.00404	CTTCCTGCCCGGCCGCCGCCCA	TF	CDC6	SRF	643
SRF	hTFtarget	hg38_mane_ENST00000260356.6_THBS1_upstream2000	1538	1559	+	10.9474	2.25e-05	0.00239	TCCCCTGCGCCCCGTCGGCCCA	TF	CDC6	SRF	643
SRF	hTFtarget	hg38_mane_ENST00000260356.6_THBS1_upstream2000	1376	1397	+	10.4868	2.79e-05	0.00243	CTGCCGGCCCCGCCGACGCCGC	TF	CDC6	SRF	643
SRF	hTFtarget	hg38_mane_ENST00000260356.6_THBS1_upstream2000	1378	1393	-	9	9.29e-05	0.00859	CGTCGGCGGGGCCGGC	TF	CDC6	SRF	643
SRF	hTFtarget	hg38_mane_ENST00000260356.6_THBS1_upstream2000	1314	1329	+	12.0921	1.97e-05	0.00479	CCCCCTGGCAGCCGCG	TF	CDC6	SRF	643
SRF	hTFtarget	hg38_mane_ENST00000260356.6_THBS1_upstream2000	1918	1933	+	13.5	8.9e-06	0.0034	CTGCCCGGCCGCCGCC	TF	CDC6	SRF	643
SRF	hTFtarget	hg38_mane_ENST00000260356.6_THBS1_upstream2000	1861	1882	-	9.28947	4.79e-05	0.00328	TCCGCCCCCCGCTGCCTGGCGC	TF	CDC6	SRF	643
SRF	hTFtarget	hg38_mane_ENST00000260356.6_THBS1_upstream2000	1327	1348	-	13.7895	5.31e-06	0.00144	CCTTCGGGCCCTTTCCTGCCGC	TF	CDC6	SRF	643
SRF	hTFtarget	hg38_mane_ENST00000260356.6_THBS1_upstream2000	627	641	+	14.4868	5.85e-06	0.0233	TGGCTGTTTGCAGCA	TF	CDC6	SRF	643
SRF	hTFtarget	hg38_mane_ENST00000260356.6_THBS1_upstream2000	1255	1270	+	10.4868	4.54e-05	0.00578	CCGCCCCCAAGCGGCC	TF	CDC6	SRF	643
SRF	hTFtarget	hg38_mane_ENST00000260356.6_THBS1_upstream2000	1820	1841	+	10.6184	2.62e-05	0.00243	CCCCGACCCCCGCCCCCTTCAC	TF	CDC6	SRF	643
SRF	hTFtarget	hg38_mane_ENST00000260356.6_THBS1_upstream2000	291	302	+	14.2632	7.93e-06	0.0148	AAGGAGAAGGAA	TF	CDC6	SRF	643
SRF	hTFtarget	hg38_mane_ENST00000260356.6_THBS1_upstream2000	300	311	+	14.75	4.18e-06	0.0148	GAAGGGGAGGGA	TF	CDC6	SRF	643
SRF	hTFtarget	hg38_mane_ENST00000260356.6_THBS1_upstream2000	1416	1437	-	7.78947	9.07e-05	0.00404	TCCTGAGCTGGCCCCACGCCCG	TF	CDC6	SRF	643
SRF	hTFtarget	hg38_mane_ENST00000260356.6_THBS1_upstream2000	1651	1666	+	16.4868	1.33e-06	0.00118	GCGCCACCCCGCGGGC	TF	CDC6	SRF	643
SRF	hTFtarget	hg38_mane_ENST00000260356.6_THBS1_upstream2000	1860	1881	-	15.8026	1.68e-06	0.000959	CCGCCCCCCGCTGCCTGGCGCG	TF	CDC6	SRF	643
SRF	hTFtarget	hg38_mane_ENST00000260356.6_THBS1_upstream2000	1389	1413	+	11.3117	3.04e-05	0.00973	CGACGCCGCGCTCACCTCCCTCCGG	TF	CDC6	SRF	643
SRF	hTFtarget	hg38_mane_ENST00000260356.6_THBS1_upstream2000	1310	1331	+	8.69737	6.2e-05	0.0037	TGGGCCCCCTGGCAGCCGCGGC	TF	CDC6	SRF	643
SRF	hTFtarget	hg38_mane_ENST00000260356.6_THBS1_upstream2000	1254	1269	-	17.3939	7.13e-07	0.00226	GCCGCTTGGGGGCGGT	TF	CDC6	SRF	643
SRF	hTFtarget	hg38_mane_ENST00000260356.6_THBS1_upstream2000	778	793	+	11.3485	1.78e-05	0.0124	CACAGCAGAGGGAGCG	TF	CDC6	SRF	643
SRF	hTFtarget	hg38_mane_ENST00000260356.6_THBS1_upstream2000	1650	1665	+	11.9091	1.65e-05	0.0115	TGCGCCACCCCGCGGG	TF	CDC6	SRF	643
SRF	hTFtarget	hg38_mane_ENST00000260356.6_THBS1_upstream2000	1386	1410	+	10.8442	3.91e-05	0.00973	CGCCGACGCCGCGCTCACCTCCCTC	TF	CDC6	SRF	643
SRF	hTFtarget	hg38_mane_ENST00000260356.6_THBS1_upstream2000	1464	1479	+	7.9697	7.46e-05	0.0372	ACCCCACGGGGACGGT	TF	CDC6	SRF	643
SRF	database	hg38_mane_ENST00000260356.6_THBS1_upstream2000	1689	1703	-	10.7444	6.37e-05	0.126	CCGAAAAGGGACGGG	TF	CDC6	SRF	643
SRF	hTFtarget	hg38_mane_ENST00000260356.6_THBS1_upstream2000	754	775	-	8.53947	6.63e-05	0.00379	CCAGCGCTATCGGGCTCGCTCC	TF	CDC6	SRF	643
SRF	hTFtarget	hg38_mane_ENST00000260356.6_THBS1_upstream2000	1869	1893	-	12.0263	1.69e-05	0.0495	GGGCTCCTCTCTCCGCCCCCCGCTG	TF	CDC6	SRF	643
SRF	hTFtarget	hg38_mane_ENST00000260356.6_THBS1_upstream2000	1263	1287	+	11.6753	2.49e-05	0.00973	AAGCGGCCGGCCGAGGGAGCGCCGC	TF	CDC6	SRF	643
SRF	hTFtarget	hg38_mane_ENST00000260356.6_THBS1_upstream2000	1491	1512	-	13.5	6.2e-06	0.00144	ACCTGCCCCTCGGGCCCTCGCT	TF	CDC6	SRF	643
SRF	hTFtarget	hg38_mane_ENST00000260356.6_THBS1_upstream2000	1361	1385	+	14.2208	5.52e-06	0.00569	ACGCGGCGCACCAACCTGCCGGCCC	TF	CDC6	SRF	643
SRF	hTFtarget	hg38_mane_ENST00000260356.6_THBS1_upstream2000	776	797	-	10.4091	2.3e-05	0.0124	GCCTCGCTCCCTCTGCTGTGAT	TF	CDC6	SRF	643
SRF	hTFtarget	hg38_mane_ENST00000260356.6_THBS1_upstream2000	1406	1427	+	8.39474	7.05e-05	0.0038	CCCTCCGGGGCGGGCGTGGGGC	TF	CDC6	SRF	643
SRF	hTFtarget	hg38_mane_ENST00000260356.6_THBS1_upstream2000	1646	1667	+	10.7632	2.45e-05	0.00243	CCCCTGCGCCACCCCGCGGGCC	TF	CDC6	SRF	643
SRF	hTFtarget	hg38_mane_ENST00000260356.6_THBS1_upstream2000	1911	1932	+	16.6447	1.01e-06	0.000959	CCGCTTCCTGCCCGGCCGCCGC	TF	CDC6	SRF	643
SRF	hTFtarget	hg38_mane_ENST00000260356.6_THBS1_upstream2000	1268	1283	+	15	2.86e-06	0.00387	GCCGGCCGAGGGAGCG	TF	CDC6	SRF	643
SRF	hTFtarget	hg38_mane_ENST00000260356.6_THBS1_upstream2000	778	793	-	11.2727	2.08e-05	0.0135	CGCTCCCTCTGCTGTG	TF	CDC6	SRF	643
SRF	hTFtarget	hg38_mane_ENST00000260356.6_THBS1_upstream2000	1288	1303	-	11.1842	3.19e-05	0.00533	CGCCTCTCCCGCTGCC	TF	CDC6	SRF	643
SRF	hTFtarget	hg38_mane_ENST00000260356.6_THBS1_upstream2000	1255	1279	+	13.9481	6.55e-06	0.00569	CCGCCCCCAAGCGGCCGGCCGAGGG	TF	CDC6	SRF	643
SRF	database	hg38_mane_ENST00000260356.6_THBS1_upstream2000	1688	1705	-	10.4848	8.87e-05	0.172	TCCCGAAAAGGGACGGGG	TF	CDC6	SRF	643
SRF	hTFtarget	hg38_mane_ENST00000260356.6_THBS1_upstream2000	1326	1341	-	8.96053	9.46e-05	0.00859	GCCCTTTCCTGCCGCG	TF	CDC6	SRF	643
SRF	database	hg38_mane_ENST00000260356.6_THBS1_upstream2000	712	726	-	15.6889	2.6e-06	0.0103	CCAAATAAGGATCTC	TF	CDC6	SRF	643
SRF	hTFtarget	hg38_mane_ENST00000260356.6_THBS1_upstream2000	1257	1278	-	8.86842	5.76e-05	0.00358	CCTCGGCCGGCCGCTTGGGGGC	TF	CDC6	SRF	643
SRF	hTFtarget	hg38_mane_ENST00000260356.6_THBS1_upstream2000	1858	1879	-	9.25	4.88e-05	0.00328	GCCCCCCGCTGCCTGGCGCGCA	TF	CDC6	SRF	643
SRF	hTFtarget	hg38_mane_ENST00000260356.6_THBS1_upstream2000	1255	1276	+	8.36842	7.13e-05	0.0038	CCGCCCCCAAGCGGCCGGCCGA	TF	CDC6	SRF	643
SRF	hTFtarget	hg38_mane_ENST00000260356.6_THBS1_upstream2000	1348	1369	-	7.92105	8.59e-05	0.00403	GCGCCGCGTTCGCCTTCGCTGC	TF	CDC6	SRF	643
SRF	hTFtarget	hg38_mane_ENST00000260356.6_THBS1_upstream2000	1361	1385	-	10.0779	5.85e-05	0.00973	GGGCCGGCAGGTTGGTGCGCCGCGT	TF	CDC6	SRF	643
SRF	hTFtarget	hg38_mane_ENST00000260356.6_THBS1_upstream2000	1986	1997	-	12.4079	3.39e-05	0.042	AAGGCGGAGGAG	TF	CDC6	SRF	643
SRF	hTFtarget	hg38_mane_ENST00000260356.6_THBS1_upstream2000	1648	1669	+	10.1579	3.25e-05	0.00262	CCTGCGCCACCCCGCGGGCCCT	TF	CDC6	SRF	643
SRF	hTFtarget	hg38_mane_ENST00000260356.6_THBS1_upstream2000	1379	1400	+	10.8816	2.32e-05	0.00239	CCGGCCCCGCCGACGCCGCGCT	TF	CDC6	SRF	643
SRF	hTFtarget	hg38_mane_ENST00000260356.6_THBS1_upstream2000	1262	1283	-	10.5921	2.66e-05	0.00243	CGCTCCCTCGGCCGGCCGCTTG	TF	CDC6	SRF	643
SRF	hTFtarget	hg38_mane_ENST00000260356.6_THBS1_upstream2000	1645	1666	-	8.11842	7.92e-05	0.00386	GCCCGCGGGGTGGCGCAGGGGC	TF	CDC6	SRF	643
SRF	hTFtarget	hg38_mane_ENST00000260356.6_THBS1_upstream2000	1277	1292	-	14.8553	3.91e-06	0.00223	CTGCCGCGGCGCTCCC	TF	CDC6	SRF	643
SRF	hTFtarget	hg38_mane_ENST00000260356.6_THBS1_upstream2000	1925	1946	-	11.5395	1.69e-05	0.0023	CCTCCGGCCAATGGGCGGCGGC	TF	CDC6	SRF	643
SRF	hTFtarget	hg38_mane_ENST00000260356.6_THBS1_upstream2000	1440	1461	-	9.80263	3.81e-05	0.00298	GGACACGCGTCCCCCGAGCGCC	TF	CDC6	SRF	643
SRF	hTFtarget	hg38_mane_ENST00000260356.6_THBS1_upstream2000	1266	1287	-	16.4697	1.05e-06	0.00114	GCGGCGCTCCCTCGGCCGGCCG	TF	CDC6	SRF	643
SRF	hTFtarget	hg38_mane_ENST00000260356.6_THBS1_upstream2000	712	726	-	11.5714	3.28e-05	0.0651	CCAAATAAGGATCTC	TF	CDC6	SRF	643
SRF	hTFtarget	hg38_mane_ENST00000260356.6_THBS1_upstream2000	1900	1915	-	7.60606	9.34e-05	0.0422	AGCGGGAGGTGGGGGC	TF	CDC6	SRF	643
SRF	hTFtarget	hg38_mane_ENST00000260356.6_THBS1_upstream2000	715	726	+	14	8.72e-06	0.0347	ATCCTTATTTGG	TF	CDC6	SRF	643
SRF	database	hg38_mane_ENST00000260356.6_THBS1_upstream2000	1689	1707	+	10.1341	7.28e-05	0.104	CCCGTCCCTTTTCGGGATG	TF	CDC6	SRF	643
SRF	hTFtarget	hg38_mane_ENST00000260356.6_THBS1_upstream2000	1365	1386	+	9.21053	4.96e-05	0.00328	GGCGCACCAACCTGCCGGCCCC	TF	CDC6	SRF	643
SRF	hTFtarget	hg38_mane_ENST00000260356.6_THBS1_upstream2000	1921	1942	+	15.3182	2.02e-06	0.00164	CCCGGCCGCCGCCCATTGGCCG	TF	CDC6	SRF	643
SRF	hTFtarget	hg38_mane_ENST00000260356.6_THBS1_upstream2000	1475	1486	+	11.6316	5.63e-05	0.042	ACGGTGGAGGAG	TF	CDC6	SRF	643
SRF	hTFtarget	hg38_mane_ENST00000260356.6_THBS1_upstream2000	1875	1896	-	13.3553	6.7e-06	0.00144	TCTGGGCTCCTCTCTCCGCCCC	TF	CDC6	SRF	643
SRF	hTFtarget	hg38_mane_ENST00000260356.6_THBS1_upstream2000	1643	1667	+	9.03896	9.87e-05	0.0123	AAGCCCCTGCGCCACCCCGCGGGCC	TF	CDC6	SRF	643
SRF	hTFtarget	hg38_mane_ENST00000260356.6_THBS1_upstream2000	1650	1665	+	12.2576	1.29e-05	0.0107	TGCGCCACCCCGCGGG	TF	CDC6	SRF	643
SRF	hTFtarget	hg38_mane_ENST00000260356.6_THBS1_upstream2000	682	706	+	10.2632	4.18e-05	0.0615	GAACCCCAGGGGTTTCCCCCTGCCC	TF	CDC6	SRF	643
SRF	hTFtarget	hg38_mane_ENST00000260356.6_THBS1_upstream2000	1218	1233	-	7.51515	8.9e-05	0.0389	GCCCGGGGAGGACAGC	TF	CDC6	SRF	643
SRF	hTFtarget	hg38_mane_ENST00000260356.6_THBS1_upstream2000	1268	1283	+	13.3939	7.02e-06	0.0074	GCCGGCCGAGGGAGCG	TF	CDC6	SRF	643
SRF	hTFtarget	hg38_mane_ENST00000260356.6_THBS1_upstream2000	1867	1882	+	13.8636	5.5e-06	0.0074	GGCAGCGGGGGGCGGA	TF	CDC6	SRF	643
SRF	hTFtarget	hg38_mane_ENST00000260356.6_THBS1_upstream2000	1980	1995	+	14.4605	5.01e-06	0.00223	GCGCGGCTCCTCCGCC	TF	CDC6	SRF	643
SRF	hTFtarget	hg38_mane_ENST00000260356.6_THBS1_upstream2000	1392	1413	+	13.6053	5.86e-06	0.00144	CGCCGCGCTCACCTCCCTCCGG	TF	CDC6	SRF	643
SRF	database	hg38_mane_ENST00000260356.6_THBS1_upstream2000	716	728	-	17.4694	3.22e-07	0.00128	GACCAAATAAGGA	TF	CDC6	SRF	643
SRF	hTFtarget	hg38_mane_ENST00000260356.6_THBS1_upstream2000	913	924	-	14.3947	6.51e-06	0.0259	ACATTGCCATGA	TF	CDC6	SRF	643
SRF	hTFtarget	hg38_mane_ENST00000260356.6_THBS1_upstream2000	833	841	+	11.3143	8.73e-05	0.17	CCAGGAAGC	TF	CDC6	SRF	643
SRF	database	hg38_mane_ENST00000260356.6_THBS1_upstream2000	712	730	+	17.3537	7.05e-07	0.00279	GAGATCCTTATTTGGTCAA	TF	CDC6	SRF	643
SRF	hTFtarget	hg38_mane_ENST00000260356.6_THBS1_upstream2000	1647	1668	+	11.5263	1.7e-05	0.0023	CCCTGCGCCACCCCGCGGGCCC	TF	CDC6	SRF	643
SRF	hTFtarget	hg38_mane_ENST00000260356.6_THBS1_upstream2000	1417	1432	-	11.0658	3.39e-05	0.00533	AGCTGGCCCCACGCCC	TF	CDC6	SRF	643
SRF	hTFtarget	hg38_mane_ENST00000260356.6_THBS1_upstream2000	1646	1667	+	17.303	6.41e-07	0.00104	CCCCTGCGCCACCCCGCGGGCC	TF	CDC6	SRF	643
SRF	hTFtarget	hg38_mane_ENST00000260356.6_THBS1_upstream2000	1481	1502	-	7.78947	9.07e-05	0.00404	CGGGCCCTCGCTGACTCTCCTC	TF	CDC6	SRF	643
SRF	hTFtarget	hg38_mane_ENST00000260356.6_THBS1_upstream2000	1702	1726	+	11.3247	3.02e-05	0.00973	GGGATGCTTGCTGATCACCCCGAGC	TF	CDC6	SRF	643
SRF	hTFtarget	hg38_mane_ENST00000260356.6_THBS1_upstream2000	1867	1882	+	14.7273	3.33e-06	0.00387	GGCAGCGGGGGGCGGA	TF	CDC6	SRF	643
SRF	hTFtarget	hg38_mane_ENST00000260356.6_THBS1_upstream2000	1919	1940	+	8.5	6.74e-05	0.00379	TGCCCGGCCGCCGCCCATTGGC	TF	CDC6	SRF	643
SRF	hTFtarget	hg38_mane_ENST00000260356.6_THBS1_upstream2000	1254	1269	+	16.2121	1.61e-06	0.0056	ACCGCCCCCAAGCGGC	TF	CDC6	SRF	643
SRF	hTFtarget	hg38_mane_ENST00000260356.6_THBS1_upstream2000	779	792	+	14	6.64e-06	0.00745	ACAGCAGAGGGAGC	TF	CDC6	SRF	643
SRF	hTFtarget	hg38_mane_ENST00000260356.6_THBS1_upstream2000	1344	1368	-	12.5181	1.73e-05	0.0391	CGCCGCGTTCGCCTTCGCTGCCTTC	TF	CDC6	SRF	643
SRF	hTFtarget	hg38_mane_ENST00000260356.6_THBS1_upstream2000	1254	1269	+	17.3939	7.11e-07	0.00232	ACCGCCCCCAAGCGGC	TF	CDC6	SRF	643
SRF	hTFtarget	hg38_mane_ENST00000260356.6_THBS1_upstream2000	1254	1269	-	18.1818	4.26e-07	0.00149	GCCGCTTGGGGGCGGT	TF	CDC6	SRF	643
SRF	hTFtarget	hg38_mane_ENST00000260356.6_THBS1_upstream2000	1921	1936	+	10.8158	3.85e-05	0.0056	CCCGGCCGCCGCCCAT	TF	CDC6	SRF	643
SRF	hTFtarget	hg38_mane_ENST00000260356.6_THBS1_upstream2000	1661	1685	-	10.8831	3.83e-05	0.00973	GGGGAGACCACCTAGGAGGGCCCGC	TF	CDC6	SRF	643
SRF	hTFtarget	hg38_mane_ENST00000260356.6_THBS1_upstream2000	1313	1334	-	9.53947	4.29e-05	0.00313	CCTGCCGCGGCTGCCAGGGGGC	TF	CDC6	SRF	643
SRF	hTFtarget	hg38_mane_ENST00000260356.6_THBS1_upstream2000	1278	1299	-	14.4079	3.77e-06	0.00122	TCTCCCGCTGCCGCGGCGCTCC	TF	CDC6	SRF	643
SRF	hTFtarget	hg38_mane_ENST00000260356.6_THBS1_upstream2000	717	728	+	17.4091	4.06e-07	0.00161	CCTTATTTGGTC	TF	CDC6	SRF	643
SRF	hTFtarget	hg38_mane_ENST00000260356.6_THBS1_upstream2000	1281	1302	-	10.3553	2.96e-05	0.00247	GCCTCTCCCGCTGCCGCGGCGC	TF	CDC6	SRF	643
SRF	hTFtarget	hg38_mane_ENST00000260356.6_THBS1_upstream2000	1902	1923	+	8.65789	6.3e-05	0.0037	CCCCACCTCCCGCTTCCTGCCC	TF	CDC6	SRF	643
SRF	hTFtarget	hg38_mane_ENST00000260356.6_THBS1_upstream2000	1254	1275	+	7.56579	9.94e-05	0.00414	ACCGCCCCCAAGCGGCCGGCCG	TF	CDC6	SRF	643
SRF	hTFtarget	hg38_mane_ENST00000260356.6_THBS1_upstream2000	1908	1932	+	10.1169	5.74e-05	0.00973	CTCCCGCTTCCTGCCCGGCCGCCGC	TF	CDC6	SRF	643
SRF	hTFtarget	hg38_mane_ENST00000260356.6_THBS1_upstream2000	1821	1836	+	17.0921	8.62e-07	0.00118	CCCGACCCCCGCCCCC	TF	CDC6	SRF	643
SRF	hTFtarget	hg38_mane_ENST00000260356.6_THBS1_upstream2000	1266	1287	-	11.5658	1.67e-05	0.0023	GCGGCGCTCCCTCGGCCGGCCG	TF	CDC6	SRF	643
SRF	hTFtarget	hg38_mane_ENST00000260356.6_THBS1_upstream2000	1272	1293	-	15.3289	2.23e-06	0.000959	GCTGCCGCGGCGCTCCCTCGGC	TF	CDC6	SRF	643
SRF	hTFtarget	hg38_mane_ENST00000260356.6_THBS1_upstream2000	1271	1286	-	10	5.77e-05	0.00702	CGGCGCTCCCTCGGCC	TF	CDC6	SRF	643
SRF	hTFtarget	hg38_mane_ENST00000260356.6_THBS1_upstream2000	1925	1940	+	10.0455	3.65e-05	0.0198	GCCGCCGCCCATTGGC	TF	CDC6	SRF	643
SRF	hTFtarget	hg38_mane_ENST00000260356.6_THBS1_upstream2000	1913	1921	-	12.3571	2.43e-05	0.0951	GCAGGAAGC	TF	CDC6	SRF	643
SRF	database	hg38_mane_ENST00000260356.6_THBS1_upstream2000	716	730	-	15.8818	1.92e-06	0.00764	TTGACCAAATAAGGA	TF	CDC6	SRF	643
SRF	hTFtarget	hg38_mane_ENST00000260356.6_THBS1_upstream2000	625	640	-	11.4286	3.9e-05	0.155	GCTGCAAACAGCCAAG	TF	CDC6	SRF	643
SRF	database	hg38_mane_ENST00000260356.6_THBS1_upstream2000	716	730	+	15.9	1.92e-06	0.00762	TCCTTATTTGGTCAA	TF	CDC6	SRF	643
SRF	hTFtarget	hg38_mane_ENST00000260356.6_THBS1_upstream2000	1868	1889	-	10.4605	2.82e-05	0.00243	TCCTCTCTCCGCCCCCCGCTGC	TF	CDC6	SRF	643
SRF	hTFtarget	hg38_mane_ENST00000260356.6_THBS1_upstream2000	1380	1395	+	11.6711	2.47e-05	0.00507	CGGCCCCGCCGACGCC	TF	CDC6	SRF	643
SRF	hTFtarget	hg38_mane_ENST00000260356.6_THBS1_upstream2000	1865	1886	-	11.0132	2.18e-05	0.00239	TCTCTCCGCCCCCCGCTGCCTG	TF	CDC6	SRF	643
SRF	hTFtarget	hg38_mane_ENST00000260356.6_THBS1_upstream2000	1280	1301	-	11.7763	1.5e-05	0.0023	CCTCTCCCGCTGCCGCGGCGCT	TF	CDC6	SRF	643
SRF	hTFtarget	hg38_mane_ENST00000260356.6_THBS1_upstream2000	1719	1734	+	8.92105	9.64e-05	0.00859	CCCCGAGCCCGCGTGG	TF	CDC6	SRF	643
SRF	database	hg38_mane_ENST00000260356.6_THBS1_upstream2000	713	730	-	14.382	9.5e-07	0.00377	TTGACCAAATAAGGATCT	TF	CDC6	SRF	643
SRF	hTFtarget	hg38_mane_ENST00000260356.6_THBS1_upstream2000	1776	1791	-	11.1711	3.21e-05	0.00533	GTCGGTGCCCGCCCAC	TF	CDC6	SRF	643
SRF	hTFtarget	hg38_mane_ENST00000260356.6_THBS1_upstream2000	1646	1661	+	14.5921	4.61e-06	0.00223	CCCCTGCGCCACCCCG	TF	CDC6	SRF	643
SRF	hTFtarget	hg38_mane_ENST00000260356.6_THBS1_upstream2000	1373	1397	+	15.3636	2.63e-06	0.00569	AACCTGCCGGCCCCGCCGACGCCGC	TF	CDC6	SRF	643
SRF	hTFtarget	hg38_mane_ENST00000260356.6_THBS1_upstream2000	715	726	-	14.9697	5.63e-06	0.0224	CCAAATAAGGAT	TF	CDC6	SRF	643
SRF	database	hg38_mane_ENST00000260356.6_THBS1_upstream2000	716	730	+	13.7431	1.1e-05	0.0439	TCCTTATTTGGTCAA	TF	CDC6	SRF	643
SRF	hTFtarget	hg38_mane_ENST00000260356.6_THBS1_upstream2000	780	792	+	16.4091	1.57e-06	0.00396	CAGCAGAGGGAGC	TF	CDC6	SRF	643
SRF	hTFtarget	hg38_mane_ENST00000260356.6_THBS1_upstream2000	353	361	-	11.75	5.6e-05	0.223	ATGATTCAT	TF	CDC6	SRF	643
SRF	database	hg38_mane_ENST00000260356.6_THBS1_upstream2000	1687	1704	-	10.3258	6.08e-05	0.121	CCCGAAAAGGGACGGGGC	TF	CDC6	SRF	643
SRF	hTFtarget	hg38_mane_ENST00000260356.6_THBS1_upstream2000	1651	1664	-	13.9848	6.72e-06	0.00745	CCGCGGGGTGGCGC	TF	CDC6	SRF	643
SRF	hTFtarget	hg38_mane_ENST00000260356.6_THBS1_upstream2000	1682	1697	+	13.1316	1.1e-05	0.00368	CCCCAGCCCCGTCCCT	TF	CDC6	SRF	643
SRF	hTFtarget	hg38_mane_ENST00000260356.6_THBS1_upstream2000	1389	1413	-	9.66234	7.24e-05	0.0103	CCGGAGGGAGGTGAGCGCGGCGTCG	TF	CDC6	SRF	643
SRF	hTFtarget	hg38_mane_ENST00000260356.6_THBS1_upstream2000	1867	1882	-	14.7424	3.51e-06	0.00573	TCCGCCCCCCGCTGCC	TF	CDC6	SRF	643
SRF	hTFtarget	hg38_mane_ENST00000260356.6_THBS1_upstream2000	714	729	+	15.5758	3.12e-06	0.0124	GATCCTTATTTGGTCA	TF	CDC6	SRF	643
SRF	hTFtarget	hg38_mane_ENST00000260356.6_THBS1_upstream2000	1269	1282	+	10.9242	3.44e-05	0.0229	CCGGCCGAGGGAGC	TF	CDC6	SRF	643
SRF	database	hg38_mane_ENST00000260356.6_THBS1_upstream2000	714	731	-	15.3966	3.53e-06	0.014	CTTGACCAAATAAGGATC	TF	CDC6	SRF	643
SRF	hTFtarget	hg38_mane_ENST00000260356.6_THBS1_upstream2000	679	700	+	7.68421	9.47e-05	0.00412	GGTGAACCCCAGGGGTTTCCCC	TF	CDC6	SRF	643
SRF	hTFtarget	hg38_mane_ENST00000260356.6_THBS1_upstream2000	1869	1881	+	15.8939	2.29e-06	0.00396	CAGCGGGGGGCGG	TF	CDC6	SRF	643
SRF	hTFtarget	hg38_mane_ENST00000260356.6_THBS1_upstream2000	1264	1279	-	9.67105	6.77e-05	0.00754	CCCTCGGCCGGCCGCT	TF	CDC6	SRF	643
SRF	hTFtarget	hg38_mane_ENST00000260356.6_THBS1_upstream2000	1283	1304	-	13.0921	7.7e-06	0.00153	ACGCCTCTCCCGCTGCCGCGGC	TF	CDC6	SRF	643
SRF	hTFtarget	hg38_mane_ENST00000260356.6_THBS1_upstream2000	1673	1697	-	9.58442	7.53e-05	0.0103	AGGGACGGGGCTGGGGAGACCACCT	TF	CDC6	SRF	643
SRF	hTFtarget	hg38_mane_ENST00000260356.6_THBS1_upstream2000	1270	1282	+	10.2121	6.42e-05	0.0444	CGGCCGAGGGAGC	TF	CDC6	SRF	643
SRF	hTFtarget	hg38_mane_ENST00000260356.6_THBS1_upstream2000	1833	1844	-	11.9211	4.57e-05	0.042	AAAGTGAAGGGG	TF	CDC6	SRF	643
SRF	hTFtarget	hg38_mane_ENST00000260356.6_THBS1_upstream2000	778	793	-	12.1818	1.45e-05	0.0115	CGCTCCCTCTGCTGTG	TF	CDC6	SRF	643
SRF	hTFtarget	hg38_mane_ENST00000260356.6_THBS1_upstream2000	714	729	+	15.0909	4.49e-06	0.0178	GATCCTTATTTGGTCA	TF	CDC6	SRF	643
SRF	hTFtarget	hg38_mane_ENST00000260356.6_THBS1_upstream2000	1923	1947	+	10.4156	4.91e-05	0.00973	CGGCCGCCGCCCATTGGCCGGAGGA	TF	CDC6	SRF	643
SRF	hTFtarget	hg38_mane_ENST00000260356.6_THBS1_upstream2000	1907	1928	+	15.6053	1.89e-06	0.000959	CCTCCCGCTTCCTGCCCGGCCG	TF	CDC6	SRF	643
SRF	hTFtarget	hg38_mane_ENST00000260356.6_THBS1_upstream2000	1250	1274	-	11.9481	2.14e-05	0.00973	GGCCGGCCGCTTGGGGGCGGTGTGC	TF	CDC6	SRF	643
SRF	hTFtarget	hg38_mane_ENST00000260356.6_THBS1_upstream2000	1541	1556	+	11.25	3.08e-05	0.00533	CCTGCGCCCCGTCGGC	TF	CDC6	SRF	643
SRF	hTFtarget	hg38_mane_ENST00000260356.6_THBS1_upstream2000	1868	1881	+	13.4545	9.02e-06	0.0075	GCAGCGGGGGGCGG	TF	CDC6	SRF	643
SRF	hTFtarget	hg38_mane_ENST00000260356.6_THBS1_upstream2000	1270	1291	-	8.22368	7.58e-05	0.0038	TGCCGCGGCGCTCCCTCGGCCG	TF	CDC6	SRF	643
SRF	hTFtarget	hg38_mane_ENST00000260356.6_THBS1_upstream2000	1255	1267	-	13.197	1.38e-05	0.0157	CGCTTGGGGGCGG	TF	CDC6	SRF	643
SRF	hTFtarget	hg38_mane_ENST00000260356.6_THBS1_upstream2000	1650	1671	-	9.61842	4.14e-05	0.00313	GGAGGGCCCGCGGGGTGGCGCA	TF	CDC6	SRF	643
SRF	hTFtarget	hg38_mane_ENST00000260356.6_THBS1_upstream2000	1814	1829	+	12.2632	1.79e-05	0.00479	CCCAAGCCCCGACCCC	TF	CDC6	SRF	643
SRF	hTFtarget	hg38_mane_ENST00000260356.6_THBS1_upstream2000	1388	1403	+	11.8947	2.19e-05	0.00488	CCGACGCCGCGCTCAC	TF	CDC6	SRF	643
SRF	hTFtarget	hg38_mane_ENST00000260356.6_THBS1_upstream2000	1652	1673	+	17.0526	7.79e-07	0.000959	CGCCACCCCGCGGGCCCTCCTA	TF	CDC6	SRF	643
SRF	hTFtarget	hg38_mane_ENST00000260356.6_THBS1_upstream2000	834	840	+	12.1143	9.74e-05	0.18	CAGGAAG	TF	CDC6	SRF	643
SRF	hTFtarget	hg38_mane_ENST00000260356.6_THBS1_upstream2000	1324	1345	-	8.31579	7.29e-05	0.0038	TCGGGCCCTTTCCTGCCGCGGC	TF	CDC6	SRF	643
SRF	hTFtarget	hg38_mane_ENST00000260356.6_THBS1_upstream2000	1665	1689	+	9.92208	6.34e-05	0.00973	GCCCTCCTAGGTGGTCTCCCCAGCC	TF	CDC6	SRF	643
SRF	hTFtarget	hg38_mane_ENST00000260356.6_THBS1_upstream2000	1534	1555	+	10.9605	2.23e-05	0.00239	GGTGTCCCCTGCGCCCCGTCGG	TF	CDC6	SRF	643
SRF	hTFtarget	hg38_mane_ENST00000260356.6_THBS1_upstream2000	136	150	-	11.0658	5.17e-05	0.103	TCATTGTGTACAAAT	TF	CDC6	SRF	643
SRF	hTFtarget	hg38_mane_ENST00000260356.6_THBS1_upstream2000	1920	1941	+	8.84211	5.82e-05	0.00358	GCCCGGCCGCCGCCCATTGGCC	TF	CDC6	SRF	643
SRF	hTFtarget	hg38_mane_ENST00000260356.6_THBS1_upstream2000	717	730	-	18.197	2.46e-07	0.000976	TTGACCAAATAAGG	TF	CDC6	SRF	643
SRF	hTFtarget	hg38_mane_ENST00000260356.6_THBS1_upstream2000	1677	1692	+	10.75	3.98e-05	0.0056	GGTCTCCCCAGCCCCG	TF	CDC6	SRF	643
SRF	hTFtarget	hg38_mane_ENST00000260356.6_THBS1_upstream2000	1914	1920	-	12.1143	9.74e-05	0.18	CAGGAAG	TF	CDC6	SRF	643
SRF	hTFtarget	hg38_mane_ENST00000260356.6_THBS1_upstream2000	1269	1290	-	12.5789	1e-05	0.00185	GCCGCGGCGCTCCCTCGGCCGG	TF	CDC6	SRF	643
SRF	hTFtarget	hg38_mane_ENST00000260356.6_THBS1_upstream2000	1394	1418	+	9.24675	8.91e-05	0.0116	CCGCGCTCACCTCCCTCCGGGGCGG	TF	CDC6	SRF	643
SRF	hTFtarget	hg38_mane_ENST00000260356.6_THBS1_upstream2000	717	731	+	13.2429	1.41e-05	0.0561	CCTTATTTGGTCAAG	TF	CDC6	SRF	643
SRF	database	hg38_mane_ENST00000260356.6_THBS1_upstream2000	711	728	-	12.9545	1.86e-05	0.0723	GACCAAATAAGGATCTCA	TF	CDC6	SRF	643
SRF	database	hg38_mane_ENST00000260356.6_THBS1_upstream2000	710	727	-	11.1798	4e-05	0.121	ACCAAATAAGGATCTCAG	TF	CDC6	SRF	643
SRF	hTFtarget	hg38_mane_ENST00000260356.6_THBS1_upstream2000	1268	1283	-	12.2273	1.31e-05	0.0107	CGCTCCCTCGGCCGGC	TF	CDC6	SRF	643
SRF	hTFtarget	hg38_mane_ENST00000260356.6_THBS1_upstream2000	1749	1764	+	9.39474	7.72e-05	0.00826	CGCCGAGCCCGTGCGC	TF	CDC6	SRF	643
SRF	database	hg38_mane_ENST00000260356.6_THBS1_upstream2000	715	728	-	16.449	1.66e-06	0.00658	GACCAAATAAGGAT	TF	CDC6	SRF	643
SRF	hTFtarget	hg38_mane_ENST00000260356.6_THBS1_upstream2000	1351	1372	-	7.61842	9.73e-05	0.00412	GGTGCGCCGCGTTCGCCTTCGC	TF	CDC6	SRF	643
SRF	hTFtarget	hg38_mane_ENST00000260356.6_THBS1_upstream2000	1765	1789	-	10.2857	5.25e-05	0.00973	CGGTGCCCGCCCACGCAGCCTTGGC	TF	CDC6	SRF	643
SRF	hTFtarget	hg38_mane_ENST00000260356.6_THBS1_upstream2000	1858	1879	-	7.81818	6.84e-05	0.0277	GCCCCCCGCTGCCTGGCGCGCA	TF	CDC6	SRF	643
SRF	hTFtarget	hg38_mane_ENST00000260356.6_THBS1_upstream2000	685	706	+	7.63158	9.68e-05	0.00412	CCCCAGGGGTTTCCCCCTGCCC	TF	CDC6	SRF	643
SRF	hTFtarget	hg38_mane_ENST00000260356.6_THBS1_upstream2000	1896	1917	+	11.25	1.94e-05	0.00239	ACTGGCCCCCACCTCCCGCTTC	TF	CDC6	SRF	643
SRF	hTFtarget	hg38_mane_ENST00000260356.6_THBS1_upstream2000	1925	1940	-	9.4697	4.05e-05	0.0236	GCCAATGGGCGGCGGC	TF	CDC6	SRF	643
SRF	hTFtarget	hg38_mane_ENST00000260356.6_THBS1_upstream2000	1914	1929	+	9.30263	8.06e-05	0.00829	CTTCCTGCCCGGCCGC	TF	CDC6	SRF	643
SRF	hTFtarget	hg38_mane_ENST00000260356.6_THBS1_upstream2000	1910	1925	+	9.75	6.52e-05	0.00754	CCCGCTTCCTGCCCGG	TF	CDC6	SRF	643
SRF	hTFtarget	hg38_mane_ENST00000260356.6_THBS1_upstream2000	1760	1781	-	8.27632	7.41e-05	0.0038	GCCCACGCAGCCTTGGCGCGCA	TF	CDC6	SRF	643
SRF	hTFtarget	hg38_mane_ENST00000260356.6_THBS1_upstream2000	1867	1882	-	13.7879	6.4e-06	0.0111	TCCGCCCCCCGCTGCC	TF	CDC6	SRF	643
SRF	hTFtarget	hg38_mane_ENST00000260356.6_THBS1_upstream2000	1318	1339	-	8.19737	7.66e-05	0.0038	CCTTTCCTGCCGCGGCTGCCAG	TF	CDC6	SRF	643
SRF	hTFtarget	hg38_mane_ENST00000260356.6_THBS1_upstream2000	1268	1283	-	11.5909	1.92e-05	0.0115	CGCTCCCTCGGCCGGC	TF	CDC6	SRF	643
SRF	hTFtarget	hg38_mane_ENST00000260356.6_THBS1_upstream2000	168	192	+	9.92208	6.34e-05	0.00973	GCCCAGAGCCATGAGCGGCCCATCC	TF	CDC6	SRF	643
SRF	hTFtarget	hg38_mane_ENST00000260356.6_THBS1_upstream2000	1859	1883	-	9.87952	8.31e-05	0.0806	CTCCGCCCCCCGCTGCCTGGCGCGC	TF	CDC6	SRF	643
SRF	hTFtarget	hg38_mane_ENST00000260356.6_THBS1_upstream2000	1265	1286	-	15.6053	1.89e-06	0.000959	CGGCGCTCCCTCGGCCGGCCGC	TF	CDC6	SRF	643
SRF	hTFtarget	hg38_mane_ENST00000260356.6_THBS1_upstream2000	1431	1455	+	9.96104	6.21e-05	0.00973	CTCAGGACAGGCGCTCGGGGGACGC	TF	CDC6	SRF	643
SRF	hTFtarget	hg38_mane_ENST00000260356.6_THBS1_upstream2000	1979	2000	+	12.1316	1.26e-05	0.00217	CGCGCGGCTCCTCCGCCTTGCC	TF	CDC6	SRF	643
HDAC1	hTFtarget	hg38_mane_ENST00000260356.6_THBS1_upstream2000	1912	1923	+	13.5286	6.45e-06	0.0245	CGCTTCCTGCCC	Other	CDC6	HDAC1	629
HDAC1	hTFtarget	hg38_mane_ENST00000260356.6_THBS1_upstream2000	1912	1923	+	15.0263	3.16e-06	0.0119	CGCTTCCTGCCC	Other	CDC6	HDAC1	629
HDAC1	hTFtarget	hg38_mane_ENST00000260356.6_THBS1_upstream2000	294	305	-	12.0571	5.11e-05	0.0972	CCCTTCCTTCTC	Other	CDC6	HDAC1	629
RB1	hTFtarget	hg38_mane_ENST00000260356.6_THBS1_upstream2000	300	314	-	10.7879	6.85e-05	0.0887	ATCTCCCTCCCCTTC	Other	CDC6	RB1	601
RB1	hTFtarget	hg38_mane_ENST00000260356.6_THBS1_upstream2000	1773	1788	+	11.8429	4.41e-05	0.0451	TGCGTGGGCGGGCACC	Other	CDC6	RB1	601
RB1	hTFtarget	hg38_mane_ENST00000260356.6_THBS1_upstream2000	1288	1299	-	10.7763	7.16e-05	0.0791	TCTCCCGCTGCC	Other	CDC6	RB1	601
RB1	hTFtarget	hg38_mane_ENST00000260356.6_THBS1_upstream2000	1906	1921	-	12.8143	2.35e-05	0.036	GCAGGAAGCGGGAGGT	Other	CDC6	RB1	601
RB1	hTFtarget	hg38_mane_ENST00000260356.6_THBS1_upstream2000	1908	1919	-	14.4868	7.07e-06	0.0256	AGGAAGCGGGAG	Other	CDC6	RB1	601
RB1	hTFtarget	hg38_mane_ENST00000260356.6_THBS1_upstream2000	1826	1837	-	15.5789	3.09e-06	0.00769	AGGGGGCGGGGG	Other	CDC6	RB1	601
RB1	hTFtarget	hg38_mane_ENST00000260356.6_THBS1_upstream2000	1775	1786	+	9.76316	8.35e-05	0.0721	CGTGGGCGGGCA	Other	CDC6	RB1	601
RB1	hTFtarget	hg38_mane_ENST00000260356.6_THBS1_upstream2000	1826	1837	-	13.2105	1.45e-05	0.0263	AGGGGGCGGGGG	Other	CDC6	RB1	601
RB1	hTFtarget	hg38_mane_ENST00000260356.6_THBS1_upstream2000	1901	1912	-	9.15789	9.05e-05	0.082	GGGAGGTGGGGG	Other	CDC6	RB1	601
RB1	hTFtarget	hg38_mane_ENST00000260356.6_THBS1_upstream2000	299	314	+	13.6143	1.33e-05	0.036	GGAAGGGGAGGGAGAT	Other	CDC6	RB1	601
RB1	hTFtarget	hg38_mane_ENST00000260356.6_THBS1_upstream2000	1286	1300	-	10.7879	6.85e-05	0.0887	CTCTCCCGCTGCCGC	Other	CDC6	RB1	601
RB1	hTFtarget	hg38_mane_ENST00000260356.6_THBS1_upstream2000	1901	1912	-	10.5132	6.07e-05	0.0721	GGGAGGTGGGGG	Other	CDC6	RB1	601
RB1	hTFtarget	hg38_mane_ENST00000260356.6_THBS1_upstream2000	1414	1425	+	9.34211	9.97e-05	0.0721	GGCGGGCGTGGG	Other	CDC6	RB1	601
RB1	hTFtarget	hg38_mane_ENST00000260356.6_THBS1_upstream2000	1873	1884	+	15.1842	4.25e-06	0.00769	GGGGGGCGGAGA	Other	CDC6	RB1	601
RB1	hTFtarget	hg38_mane_ENST00000260356.6_THBS1_upstream2000	1285	1300	+	11.1143	6.79e-05	0.052	CGCGGCAGCGGGAGAG	Other	CDC6	RB1	601
RB1	hTFtarget	hg38_mane_ENST00000260356.6_THBS1_upstream2000	1287	1300	-	10.2727	8.86e-05	0.14	CTCTCCCGCTGCCG	Other	CDC6	RB1	601
RB1	hTFtarget	hg38_mane_ENST00000260356.6_THBS1_upstream2000	302	313	-	11.7105	4.43e-05	0.0754	TCTCCCTCCCCT	Other	CDC6	RB1	601
RB1	hTFtarget	hg38_mane_ENST00000260356.6_THBS1_upstream2000	1906	1920	+	10.3636	8.29e-05	0.0887	ACCTCCCGCTTCCTG	Other	CDC6	RB1	601
RB1	hTFtarget	hg38_mane_ENST00000260356.6_THBS1_upstream2000	1906	1919	+	10.3939	8.45e-05	0.14	ACCTCCCGCTTCCT	Other	CDC6	RB1	601
RB1	hTFtarget	hg38_mane_ENST00000260356.6_THBS1_upstream2000	1930	1941	-	14.1184	9.55e-06	0.0361	GGCCAATGGGCG	Other	CDC6	RB1	601
RB1	hTFtarget	hg38_mane_ENST00000260356.6_THBS1_upstream2000	1287	1298	+	10.3816	5.66e-05	0.0684	CGGCAGCGGGAG	Other	CDC6	RB1	601
RB1	hTFtarget	hg38_mane_ENST00000260356.6_THBS1_upstream2000	1825	1836	+	10.1974	9.29e-05	0.0791	ACCCCCGCCCCC	Other	CDC6	RB1	601
RB1	hTFtarget	hg38_mane_ENST00000260356.6_THBS1_upstream2000	1907	1918	+	12.1842	3.42e-05	0.0754	CCTCCCGCTTCC	Other	CDC6	RB1	601
TP53	hTFtarget	hg38_mane_ENST00000260356.6_THBS1_upstream2000	1869	1886	+	-2.01389	3.47e-05	0.0134	CAGCGGGGGGCGGAGAGA	TF	CDC6	TP53	589
TP53	hTFtarget	hg38_mane_ENST00000260356.6_THBS1_upstream2000	1636	1655	-	10.8553	2.27e-05	0.0439	GGCGCAGGGGCTTTCGGGCG	TF	CDC6	TP53	589
TP53	hTFtarget	hg38_mane_ENST00000260356.6_THBS1_upstream2000	294	312	+	7.26761	1.19e-05	0.0106	GAGAAGGAAGGGGAGGGAG	TF	CDC6	TP53	589
TP53	hTFtarget	hg38_mane_ENST00000260356.6_THBS1_upstream2000	416	431	-	11.8235	3.29e-05	0.0698	GGGAGGCAGAAAGAAA	TF	CDC6	TP53	589
TP53	hTFtarget	hg38_mane_ENST00000260356.6_THBS1_upstream2000	296	315	+	4.87324	1.5e-05	0.00614	GAAGGAAGGGGAGGGAGATG	TF	CDC6	TP53	589
TP53	hTFtarget	hg38_mane_ENST00000260356.6_THBS1_upstream2000	1211	1232	+	10.0706	7.22e-05	0.282	GAAAGCAGCTGTCCTCCCCGGG	TF	CDC6	TP53	589
TP53	hTFtarget	hg38_mane_ENST00000260356.6_THBS1_upstream2000	544	561	+	18.3333	1.06e-07	6.56e-05	CACACACACACACACACA	TF	CDC6	TP53	589
TP53	hTFtarget	hg38_mane_ENST00000260356.6_THBS1_upstream2000	536	553	+	18.3333	1.06e-07	6.56e-05	CACACACACACACACACA	TF	CDC6	TP53	589
TP53	hTFtarget	hg38_mane_ENST00000260356.6_THBS1_upstream2000	538	555	+	18.3333	1.06e-07	6.56e-05	CACACACACACACACACA	TF	CDC6	TP53	589
TP53	hTFtarget	hg38_mane_ENST00000260356.6_THBS1_upstream2000	414	425	-	10.6538	9.97e-05	0.129	CAGAAAGAAAAG	TF	CDC6	TP53	589
TP53	hTFtarget	hg38_mane_ENST00000260356.6_THBS1_upstream2000	783	800	+	-5.81944	7.83e-05	0.0207	CAGAGGGAGCGAGGCGGC	TF	CDC6	TP53	589
TP53	hTFtarget	hg38_mane_ENST00000260356.6_THBS1_upstream2000	292	313	+	-7.54167	6.62e-05	0.0158	AGGAGAAGGAAGGGGAGGGAGA	TF	CDC6	TP53	589
TP53	hTFtarget	hg38_mane_ENST00000260356.6_THBS1_upstream2000	534	549	+	13.7368	1.01e-05	0.00566	TACACACACACACACA	TF	CDC6	TP53	589
TP53	hTFtarget	hg38_mane_ENST00000260356.6_THBS1_upstream2000	449	464	-	12.619	2.02e-05	0.0804	CCTAAGGCACATGTTT	TF	CDC6	TP53	589
TP53	hTFtarget	hg38_mane_ENST00000260356.6_THBS1_upstream2000	1879	1896	+	-6.01389	8.15e-05	0.0207	CGGAGAGAGGAGCCCAGA	TF	CDC6	TP53	589
TP53	hTFtarget	hg38_mane_ENST00000260356.6_THBS1_upstream2000	412	423	+	10.2105	9.08e-05	0.361	AACTTTTCTTTC	TF	CDC6	TP53	589
TP53	hTFtarget	hg38_mane_ENST00000260356.6_THBS1_upstream2000	294	311	+	-6.34722	8.72e-05	0.0207	GAGAAGGAAGGGGAGGGA	TF	CDC6	TP53	589
TP53	hTFtarget	hg38_mane_ENST00000260356.6_THBS1_upstream2000	540	561	+	20.9028	1.63e-08	1.81e-05	CACACACACACACACACACACA	TF	CDC6	TP53	589
TP53	hTFtarget	hg38_mane_ENST00000260356.6_THBS1_upstream2000	542	559	+	18.3333	1.06e-07	6.56e-05	CACACACACACACACACA	TF	CDC6	TP53	589
TP53	hTFtarget	hg38_mane_ENST00000260356.6_THBS1_upstream2000	703	724	-	2.81579	7.16e-05	0.138	AAATAAGGATCTCAGCACGGGC	TF	CDC6	TP53	589
TP53	hTFtarget	hg38_mane_ENST00000260356.6_THBS1_upstream2000	538	556	+	5.39437	2.24e-05	0.0106	CACACACACACACACACAC	TF	CDC6	TP53	589
TP53	hTFtarget	hg38_mane_ENST00000260356.6_THBS1_upstream2000	532	551	+	3.5493	2.24e-05	0.00735	AATACACACACACACACACA	TF	CDC6	TP53	589
TP53	hTFtarget	hg38_mane_ENST00000260356.6_THBS1_upstream2000	1905	1924	-	12.0921	1.27e-05	0.0439	CGGGCAGGAAGCGGGAGGTG	TF	CDC6	TP53	589
TP53	hTFtarget	hg38_mane_ENST00000260356.6_THBS1_upstream2000	534	552	+	4.22535	3.27e-05	0.012	TACACACACACACACACAC	TF	CDC6	TP53	589
TP53	hTFtarget	hg38_mane_ENST00000260356.6_THBS1_upstream2000	538	559	+	20.9028	1.63e-08	1.81e-05	CACACACACACACACACACACA	TF	CDC6	TP53	589
TP53	hTFtarget	hg38_mane_ENST00000260356.6_THBS1_upstream2000	536	557	+	20.9028	1.63e-08	1.81e-05	CACACACACACACACACACACA	TF	CDC6	TP53	589
TP53	hTFtarget	hg38_mane_ENST00000260356.6_THBS1_upstream2000	783	794	+	10.3256	9.48e-05	0.12	CAGAGGGAGCGA	TF	CDC6	TP53	589
TP53	hTFtarget	hg38_mane_ENST00000260356.6_THBS1_upstream2000	544	565	+	-0.847222	1.5e-05	0.00556	CACACACACACACACACACCAT	TF	CDC6	TP53	589
TP53	hTFtarget	hg38_mane_ENST00000260356.6_THBS1_upstream2000	584	599	+	8.96053	6.95e-05	0.272	CACGCAAGAAAAGCGA	TF	CDC6	TP53	589
TP53	hTFtarget	hg38_mane_ENST00000260356.6_THBS1_upstream2000	544	559	+	15.7368	2.35e-06	0.00154	CACACACACACACACA	TF	CDC6	TP53	589
TP53	hTFtarget	hg38_mane_ENST00000260356.6_THBS1_upstream2000	306	317	+	10.5271	8.08e-05	0.12	GAGGGAGATGGA	TF	CDC6	TP53	589
TP53	hTFtarget	hg38_mane_ENST00000260356.6_THBS1_upstream2000	1888	1903	-	9.21212	9.28e-05	0.368	GGGCCAGTCTGGGCTC	TF	CDC6	TP53	589
TP53	hTFtarget	hg38_mane_ENST00000260356.6_THBS1_upstream2000	532	553	+	4.33333	4.09e-06	0.00228	AATACACACACACACACACACA	TF	CDC6	TP53	589
TP53	hTFtarget	hg38_mane_ENST00000260356.6_THBS1_upstream2000	157	175	+	0.71831	9.51e-05	0.0262	GGGCCAGAGGAGCCCAGAG	TF	CDC6	TP53	589
TP53	hTFtarget	hg38_mane_ENST00000260356.6_THBS1_upstream2000	540	557	+	18.3333	1.06e-07	6.56e-05	CACACACACACACACACA	TF	CDC6	TP53	589
TP53	hTFtarget	hg38_mane_ENST00000260356.6_THBS1_upstream2000	1879	1897	+	3.35211	4.31e-05	0.0142	CGGAGAGAGGAGCCCAGAC	TF	CDC6	TP53	589
TP53	database	hg38_mane_ENST00000260356.6_THBS1_upstream2000	1884	1903	+	10.2653	4.42e-05	0.163	AGAGGAGCCCAGACTGGCCC	TF	CDC6	TP53	589
TP53	hTFtarget	hg38_mane_ENST00000260356.6_THBS1_upstream2000	580	602	+	11.961	9.79e-06	0.0383	CTCCCACGCAAGAAAAGCGAAAC	TF	CDC6	TP53	589
TP53	hTFtarget	hg38_mane_ENST00000260356.6_THBS1_upstream2000	546	563	+	5.13889	6.3e-06	0.00278	CACACACACACACACACC	TF	CDC6	TP53	589
TP53	hTFtarget	hg38_mane_ENST00000260356.6_THBS1_upstream2000	544	562	+	5.39437	2.24e-05	0.0106	CACACACACACACACACAC	TF	CDC6	TP53	589
TP53	hTFtarget	hg38_mane_ENST00000260356.6_THBS1_upstream2000	542	560	+	5.39437	2.24e-05	0.0106	CACACACACACACACACAC	TF	CDC6	TP53	589
TP53	hTFtarget	hg38_mane_ENST00000260356.6_THBS1_upstream2000	584	599	-	9.02597	8.54e-05	0.168	TCGCTTTTCTTGCGTG	TF	CDC6	TP53	589
TP53	hTFtarget	hg38_mane_ENST00000260356.6_THBS1_upstream2000	300	319	+	-0.56338	7.18e-05	0.0147	GAAGGGGAGGGAGATGGATG	TF	CDC6	TP53	589
TP53	hTFtarget	hg38_mane_ENST00000260356.6_THBS1_upstream2000	547	562	-	9.55263	9.71e-05	0.0521	GTGTGTGTGTGTGTGT	TF	CDC6	TP53	589
TP53	hTFtarget	hg38_mane_ENST00000260356.6_THBS1_upstream2000	542	563	+	14.5278	1.9e-07	0.000158	CACACACACACACACACACACC	TF	CDC6	TP53	589
TP53	hTFtarget	hg38_mane_ENST00000260356.6_THBS1_upstream2000	994	1005	+	12.3333	3.37e-05	0.0681	GAAAAAGGGAAA	TF	CDC6	TP53	589
TP53	hTFtarget	hg38_mane_ENST00000260356.6_THBS1_upstream2000	1867	1885	+	1.16901	8.34e-05	0.025	GGCAGCGGGGGGCGGAGAG	TF	CDC6	TP53	589
TP53	hTFtarget	hg38_mane_ENST00000260356.6_THBS1_upstream2000	1882	1903	-	8.84848	2.68e-05	0.102	GGGCCAGTCTGGGCTCCTCTCT	TF	CDC6	TP53	589
TP53	hTFtarget	hg38_mane_ENST00000260356.6_THBS1_upstream2000	1865	1884	+	5.21127	1.35e-05	0.00614	CAGGCAGCGGGGGGCGGAGA	TF	CDC6	TP53	589
TP53	hTFtarget	hg38_mane_ENST00000260356.6_THBS1_upstream2000	420	431	-	11.3023	4.26e-05	0.12	GGGAGGCAGAAA	TF	CDC6	TP53	589
TP53	hTFtarget	hg38_mane_ENST00000260356.6_THBS1_upstream2000	536	554	+	5.39437	2.24e-05	0.0106	CACACACACACACACACAC	TF	CDC6	TP53	589
TP53	hTFtarget	hg38_mane_ENST00000260356.6_THBS1_upstream2000	1867	1886	+	-0.0985915	6.33e-05	0.0146	GGCAGCGGGGGGCGGAGAGA	TF	CDC6	TP53	589
TP53	hTFtarget	hg38_mane_ENST00000260356.6_THBS1_upstream2000	1884	1903	-	13.4737	5.61e-06	0.0221	GGGCCAGTCTGGGCTCCTCT	TF	CDC6	TP53	589
TP53	hTFtarget	hg38_mane_ENST00000260356.6_THBS1_upstream2000	536	551	+	15.7368	2.35e-06	0.00154	CACACACACACACACA	TF	CDC6	TP53	589
TP53	hTFtarget	hg38_mane_ENST00000260356.6_THBS1_upstream2000	1865	1886	+	-5.73611	4.52e-05	0.0126	CAGGCAGCGGGGGGCGGAGAGA	TF	CDC6	TP53	589
TP53	hTFtarget	hg38_mane_ENST00000260356.6_THBS1_upstream2000	818	829	+	14.3947	4.71e-06	0.0178	GAGATGAATGGA	TF	CDC6	TP53	589
TP53	hTFtarget	hg38_mane_ENST00000260356.6_THBS1_upstream2000	532	549	+	-4.48611	5.93e-05	0.0183	AATACACACACACACACA	TF	CDC6	TP53	589
TP53	hTFtarget	hg38_mane_ENST00000260356.6_THBS1_upstream2000	1884	1905	+	9.15714	2.99e-05	0.11	AGAGGAGCCCAGACTGGCCCCC	TF	CDC6	TP53	589
TP53	hTFtarget	hg38_mane_ENST00000260356.6_THBS1_upstream2000	1871	1889	+	4.4507	3.04e-05	0.012	GCGGGGGGCGGAGAGAGGA	TF	CDC6	TP53	589
TP53	hTFtarget	hg38_mane_ENST00000260356.6_THBS1_upstream2000	290	311	+	0.958333	9.68e-06	0.00404	GAAGGAGAAGGAAGGGGAGGGA	TF	CDC6	TP53	589
TP53	hTFtarget	hg38_mane_ENST00000260356.6_THBS1_upstream2000	1867	1888	+	-5.45833	4.25e-05	0.0126	GGCAGCGGGGGGCGGAGAGAGG	TF	CDC6	TP53	589
TP53	hTFtarget	hg38_mane_ENST00000260356.6_THBS1_upstream2000	1881	1900	+	2.94366	2.68e-05	0.00754	GAGAGAGGAGCCCAGACTGG	TF	CDC6	TP53	589
TP53	hTFtarget	hg38_mane_ENST00000260356.6_THBS1_upstream2000	543	558	-	9.55263	9.71e-05	0.0521	GTGTGTGTGTGTGTGT	TF	CDC6	TP53	589
TP53	hTFtarget	hg38_mane_ENST00000260356.6_THBS1_upstream2000	287	308	-	9.11905	8.41e-05	0.152	CTCCCCTTCCTTCTCCTTCTAC	TF	CDC6	TP53	589
TP53	hTFtarget	hg38_mane_ENST00000260356.6_THBS1_upstream2000	296	311	+	11.6765	3.68e-05	0.0698	GAAGGAAGGGGAGGGA	TF	CDC6	TP53	589
TP53	hTFtarget	hg38_mane_ENST00000260356.6_THBS1_upstream2000	1891	1906	+	12.1316	2.78e-05	0.0137	CCCAGACTGGCCCCCA	TF	CDC6	TP53	589
TP53	hTFtarget	hg38_mane_ENST00000260356.6_THBS1_upstream2000	534	555	+	9.375	9.9e-07	0.000662	TACACACACACACACACACACA	TF	CDC6	TP53	589
TP53	hTFtarget	hg38_mane_ENST00000260356.6_THBS1_upstream2000	779	794	+	7.67105	6.37e-05	0.252	ACAGCAGAGGGAGCGA	TF	CDC6	TP53	589
TP53	hTFtarget	hg38_mane_ENST00000260356.6_THBS1_upstream2000	536	555	+	7.64789	6.14e-06	0.00503	CACACACACACACACACACA	TF	CDC6	TP53	589
TP53	hTFtarget	hg38_mane_ENST00000260356.6_THBS1_upstream2000	546	561	+	15.7368	2.35e-06	0.00154	CACACACACACACACA	TF	CDC6	TP53	589
TP53	hTFtarget	hg38_mane_ENST00000260356.6_THBS1_upstream2000	542	557	+	15.7368	2.35e-06	0.00154	CACACACACACACACA	TF	CDC6	TP53	589
TP53	hTFtarget	hg38_mane_ENST00000260356.6_THBS1_upstream2000	1885	1901	-	7.18182	9.42e-05	0.353	GCCAGTCTGGGCTCCTC	TF	CDC6	TP53	589
TP53	hTFtarget	hg38_mane_ENST00000260356.6_THBS1_upstream2000	1869	1887	+	6.94366	1.33e-05	0.0106	CAGCGGGGGGCGGAGAGAG	TF	CDC6	TP53	589
TP53	hTFtarget	hg38_mane_ENST00000260356.6_THBS1_upstream2000	589	604	-	10.7662	3.9e-05	0.154	CAGTTTCGCTTTTCTT	TF	CDC6	TP53	589
TP53	hTFtarget	hg38_mane_ENST00000260356.6_THBS1_upstream2000	1878	1899	-	11.5357	2.37e-05	0.0858	CAGTCTGGGCTCCTCTCTCCGC	TF	CDC6	TP53	589
TP53	hTFtarget	hg38_mane_ENST00000260356.6_THBS1_upstream2000	296	317	+	-6.22222	5.01e-05	0.0129	GAAGGAAGGGGAGGGAGATGGA	TF	CDC6	TP53	589
TP53	hTFtarget	hg38_mane_ENST00000260356.6_THBS1_upstream2000	545	560	-	9.55263	9.71e-05	0.0521	GTGTGTGTGTGTGTGT	TF	CDC6	TP53	589
TP53	hTFtarget	hg38_mane_ENST00000260356.6_THBS1_upstream2000	535	550	-	9.55263	9.71e-05	0.0521	GTGTGTGTGTGTGTGT	TF	CDC6	TP53	589
TP53	hTFtarget	hg38_mane_ENST00000260356.6_THBS1_upstream2000	236	257	+	-1.68056	1.82e-05	0.00609	GAAAGAAGAAAAAAAAAACCCA	TF	CDC6	TP53	589
TP53	hTFtarget	hg38_mane_ENST00000260356.6_THBS1_upstream2000	420	435	+	12.5181	2.03e-05	0.0807	TTTCTGCCTCCCAACA	TF	CDC6	TP53	589
TP53	hTFtarget	hg38_mane_ENST00000260356.6_THBS1_upstream2000	548	563	+	11.6579	3.66e-05	0.016	CACACACACACACACC	TF	CDC6	TP53	589
TP53	database	hg38_mane_ENST00000260356.6_THBS1_upstream2000	1884	1903	-	10.1585	4.47e-05	0.163	GGGCCAGTCTGGGCTCCTCT	TF	CDC6	TP53	589
TP53	hTFtarget	hg38_mane_ENST00000260356.6_THBS1_upstream2000	823	831	-	16.0649	4.91e-06	0.0196	ATTCCATTC	TF	CDC6	TP53	589
TP53	hTFtarget	hg38_mane_ENST00000260356.6_THBS1_upstream2000	239	260	+	4.75	3.92e-05	0.138	AGAAGAAAAAAAAAACCCAATT	TF	CDC6	TP53	589
TP53	hTFtarget	hg38_mane_ENST00000260356.6_THBS1_upstream2000	1470	1489	+	-0.295775	6.68e-05	0.0146	CGGGGACGGTGGAGGAGAGT	TF	CDC6	TP53	589
TP53	hTFtarget	hg38_mane_ENST00000260356.6_THBS1_upstream2000	540	558	+	5.39437	2.24e-05	0.0106	CACACACACACACACACAC	TF	CDC6	TP53	589
TP53	hTFtarget	hg38_mane_ENST00000260356.6_THBS1_upstream2000	294	313	+	0.873239	4.85e-05	0.0122	GAGAAGGAAGGGGAGGGAGA	TF	CDC6	TP53	589
TP53	hTFtarget	hg38_mane_ENST00000260356.6_THBS1_upstream2000	1869	1888	+	5.02817	1.43e-05	0.00614	CAGCGGGGGGCGGAGAGAGG	TF	CDC6	TP53	589
TP53	hTFtarget	hg38_mane_ENST00000260356.6_THBS1_upstream2000	1522	1541	-	2.84507	2.76e-05	0.00754	GGGACACCAAGAGAGCCATT	TF	CDC6	TP53	589
TP53	hTFtarget	hg38_mane_ENST00000260356.6_THBS1_upstream2000	306	321	+	10.4706	8.73e-05	0.11	GAGGGAGATGGATGGG	TF	CDC6	TP53	589
TP53	hTFtarget	hg38_mane_ENST00000260356.6_THBS1_upstream2000	823	831	-	17.1447	4.91e-06	0.0192	ATTCCATTC	TF	CDC6	TP53	589
TP53	hTFtarget	hg38_mane_ENST00000260356.6_THBS1_upstream2000	537	552	-	9.55263	9.71e-05	0.0521	GTGTGTGTGTGTGTGT	TF	CDC6	TP53	589
TP53	hTFtarget	hg38_mane_ENST00000260356.6_THBS1_upstream2000	236	247	+	12.2821	3.5e-05	0.0681	GAAAGAAGAAAA	TF	CDC6	TP53	589
TP53	hTFtarget	hg38_mane_ENST00000260356.6_THBS1_upstream2000	296	311	+	11.6471	3.61e-05	0.0548	GAAGGAAGGGGAGGGA	TF	CDC6	TP53	589
TP53	hTFtarget	hg38_mane_ENST00000260356.6_THBS1_upstream2000	823	831	-	15.6579	4.91e-06	0.0196	ATTCCATTC	TF	CDC6	TP53	589
TP53	hTFtarget	hg38_mane_ENST00000260356.6_THBS1_upstream2000	1877	1896	+	6.01408	1.05e-05	0.00614	GGCGGAGAGAGGAGCCCAGA	TF	CDC6	TP53	589
TP53	hTFtarget	hg38_mane_ENST00000260356.6_THBS1_upstream2000	538	557	+	7.64789	6.14e-06	0.00503	CACACACACACACACACACA	TF	CDC6	TP53	589
TP53	hTFtarget	hg38_mane_ENST00000260356.6_THBS1_upstream2000	540	555	+	15.7368	2.35e-06	0.00154	CACACACACACACACA	TF	CDC6	TP53	589
TP53	hTFtarget	hg38_mane_ENST00000260356.6_THBS1_upstream2000	1679	1696	-	-4.15278	5.52e-05	0.0183	GGGACGGGGCTGGGGAGA	TF	CDC6	TP53	589
TP53	hTFtarget	hg38_mane_ENST00000260356.6_THBS1_upstream2000	534	551	+	11.9444	9.33e-07	0.000479	TACACACACACACACACA	TF	CDC6	TP53	589
TP53	hTFtarget	hg38_mane_ENST00000260356.6_THBS1_upstream2000	306	321	+	11.5588	3.86e-05	0.0548	GAGGGAGATGGATGGG	TF	CDC6	TP53	589
TP53	hTFtarget	hg38_mane_ENST00000260356.6_THBS1_upstream2000	530	551	+	1.45833	8.56e-06	0.00404	GTAATACACACACACACACACA	TF	CDC6	TP53	589
TP53	hTFtarget	hg38_mane_ENST00000260356.6_THBS1_upstream2000	1945	1960	-	14.1532	5.15e-06	0.0204	CATTCCTGGGGATTCC	TF	CDC6	TP53	589
TP53	hTFtarget	hg38_mane_ENST00000260356.6_THBS1_upstream2000	302	317	+	11.3824	4.43e-05	0.0548	AGGGGAGGGAGATGGA	TF	CDC6	TP53	589
TP53	hTFtarget	hg38_mane_ENST00000260356.6_THBS1_upstream2000	539	554	-	9.55263	9.71e-05	0.0521	GTGTGTGTGTGTGTGT	TF	CDC6	TP53	589
TP53	hTFtarget	hg38_mane_ENST00000260356.6_THBS1_upstream2000	538	553	+	15.7368	2.35e-06	0.00154	CACACACACACACACA	TF	CDC6	TP53	589
TP53	hTFtarget	hg38_mane_ENST00000260356.6_THBS1_upstream2000	542	561	+	7.64789	6.14e-06	0.00503	CACACACACACACACACACA	TF	CDC6	TP53	589
TP53	hTFtarget	hg38_mane_ENST00000260356.6_THBS1_upstream2000	290	309	+	3.73239	2.12e-05	0.00735	GAAGGAGAAGGAAGGGGAGG	TF	CDC6	TP53	589
TP53	hTFtarget	hg38_mane_ENST00000260356.6_THBS1_upstream2000	541	556	-	9.55263	9.71e-05	0.0521	GTGTGTGTGTGTGTGT	TF	CDC6	TP53	589
TP53	hTFtarget	hg38_mane_ENST00000260356.6_THBS1_upstream2000	823	831	-	17.0263	4.91e-06	0.0195	ATTCCATTC	TF	CDC6	TP53	589
TP53	hTFtarget	hg38_mane_ENST00000260356.6_THBS1_upstream2000	823	831	-	16.1818	4.91e-06	0.0196	ATTCCATTC	TF	CDC6	TP53	589
TP53	hTFtarget	hg38_mane_ENST00000260356.6_THBS1_upstream2000	540	559	+	7.64789	6.14e-06	0.00503	CACACACACACACACACACA	TF	CDC6	TP53	589
EZH2	hTFtarget	hg38_mane_ENST00000260356.6_THBS1_upstream2000	1657	1672	+	14.7273	4.45e-06	0.00629	CCCCGCGGGCCCTCCT	Other	CDC6	EZH2	504
EZH2	hTFtarget	hg38_mane_ENST00000260356.6_THBS1_upstream2000	614	622	-	10.2763	9.4e-05	0.187	TTTACATTC	Other	CDC6	EZH2	504
EZH2	hTFtarget	hg38_mane_ENST00000260356.6_THBS1_upstream2000	1640	1655	+	12.5195	1.29e-05	0.0229	CGAAAGCCCCTGCGCC	Other	CDC6	EZH2	504
EZH2	hTFtarget	hg38_mane_ENST00000260356.6_THBS1_upstream2000	1924	1939	+	8.18421	8.04e-05	0.0406	GGCCGCCGCCCATTGG	Other	CDC6	EZH2	504
EZH2	hTFtarget	hg38_mane_ENST00000260356.6_THBS1_upstream2000	896	911	-	14.2338	6.07e-06	0.00629	TGCCGCTGCCTAGTGC	Other	CDC6	EZH2	504
EZH2	hTFtarget	hg38_mane_ENST00000260356.6_THBS1_upstream2000	990	1001	+	11.5325	5.06e-05	0.0378	GGAGGAAAAAGG	Other	CDC6	EZH2	504
EZH2	hTFtarget	hg38_mane_ENST00000260356.6_THBS1_upstream2000	1875	1886	+	12.3896	2.89e-05	0.0295	GGGGCGGAGAGA	Other	CDC6	EZH2	504
EZH2	hTFtarget	hg38_mane_ENST00000260356.6_THBS1_upstream2000	293	308	-	13.1299	1.02e-05	0.0213	CTCCCCTTCCTTCTCC	Other	CDC6	EZH2	504
EZH2	hTFtarget	hg38_mane_ENST00000260356.6_THBS1_upstream2000	1868	1883	-	12.8816	9.77e-06	0.0069	CTCCGCCCCCCGCTGC	Other	CDC6	EZH2	504
EZH2	hTFtarget	hg38_mane_ENST00000260356.6_THBS1_upstream2000	1872	1887	-	11.9351	3.39e-05	0.0213	CTCTCTCCGCCCCCCG	Other	CDC6	EZH2	504
EZH2	hTFtarget	hg38_mane_ENST00000260356.6_THBS1_upstream2000	1926	1941	+	10.3158	4.07e-05	0.0195	CCGCCGCCCATTGGCC	Other	CDC6	EZH2	504
EZH2	hTFtarget	hg38_mane_ENST00000260356.6_THBS1_upstream2000	289	310	-	11.2987	4.84e-05	0.0171	CCCTCCCCTTCCTTCTCCTTCT	Other	CDC6	EZH2	504
EZH2	hTFtarget	hg38_mane_ENST00000260356.6_THBS1_upstream2000	1875	1896	-	13.7403	9.63e-06	0.00679	TCTGGGCTCCTCTCTCCGCCCC	Other	CDC6	EZH2	504
EZH2	hTFtarget	hg38_mane_ENST00000260356.6_THBS1_upstream2000	1870	1885	-	11.9221	3.43e-05	0.0213	CTCTCCGCCCCCCGCT	Other	CDC6	EZH2	504
EZH2	hTFtarget	hg38_mane_ENST00000260356.6_THBS1_upstream2000	1278	1293	+	9.07895	8.78e-05	0.0442	GGAGCGCCGCGGCAGC	Other	CDC6	EZH2	504
EZH2	hTFtarget	hg38_mane_ENST00000260356.6_THBS1_upstream2000	1343	1358	+	13.7273	6.8e-06	0.0229	CGAAGGCAGCGAAGGC	Other	CDC6	EZH2	504
EZH2	hTFtarget	hg38_mane_ENST00000260356.6_THBS1_upstream2000	1831	1846	-	9.09091	6.39e-05	0.0567	AGAAAGTGAAGGGGGC	Other	CDC6	EZH2	504
EZH2	hTFtarget	hg38_mane_ENST00000260356.6_THBS1_upstream2000	1762	1777	-	10.0263	5.56e-05	0.0442	ACGCAGCCTTGGCGCG	Other	CDC6	EZH2	504
EZH2	hTFtarget	hg38_mane_ENST00000260356.6_THBS1_upstream2000	296	317	-	15.0519	3.53e-06	0.00311	TCCATCTCCCTCCCCTTCCTTC	Other	CDC6	EZH2	504
EZH2	hTFtarget	hg38_mane_ENST00000260356.6_THBS1_upstream2000	694	709	+	8.94737	7.67e-05	0.0195	TTTCCCCCTGCCCGTG	Other	CDC6	EZH2	504
EZH2	hTFtarget	hg38_mane_ENST00000260356.6_THBS1_upstream2000	1859	1874	-	10.2105	4.28e-05	0.0195	CCGCTGCCTGGCGCGC	Other	CDC6	EZH2	504
EZH2	hTFtarget	hg38_mane_ENST00000260356.6_THBS1_upstream2000	299	320	-	12.4935	2.28e-05	0.0134	CCATCCATCTCCCTCCCCTTCC	Other	CDC6	EZH2	504
EZH2	hTFtarget	hg38_mane_ENST00000260356.6_THBS1_upstream2000	1253	1268	+	17.1316	8.76e-07	0.00309	CACCGCCCCCAAGCGG	Other	CDC6	EZH2	504
EZH2	hTFtarget	hg38_mane_ENST00000260356.6_THBS1_upstream2000	823	831	-	15.3247	4.91e-06	0.0196	ATTCCATTC	Other	CDC6	EZH2	504
EZH2	hTFtarget	hg38_mane_ENST00000260356.6_THBS1_upstream2000	1974	1989	+	8.88158	9.63e-05	0.0442	AAAAGCGCGCGGCTCC	Other	CDC6	EZH2	504
EZH2	hTFtarget	hg38_mane_ENST00000260356.6_THBS1_upstream2000	1282	1297	+	11.4026	3.05e-05	0.0189	CGCCGCGGCAGCGGGA	Other	CDC6	EZH2	504
EZH2	hTFtarget	hg38_mane_ENST00000260356.6_THBS1_upstream2000	715	726	+	12.8684	1.95e-05	0.0774	ATCCTTATTTGG	Other	CDC6	EZH2	504
EZH2	hTFtarget	hg38_mane_ENST00000260356.6_THBS1_upstream2000	1269	1284	-	15.3026	2.67e-06	0.00314	GCGCTCCCTCGGCCGG	Other	CDC6	EZH2	504
EZH2	hTFtarget	hg38_mane_ENST00000260356.6_THBS1_upstream2000	1312	1331	-	9.44737	3.79e-05	0.0652	GCCGCGGCTGCCAGGGGGCC	Other	CDC6	EZH2	504
EZH2	hTFtarget	hg38_mane_ENST00000260356.6_THBS1_upstream2000	1434	1453	+	7.02632	9.87e-05	0.113	AGGACAGGCGCTCGGGGGAC	Other	CDC6	EZH2	504
EZH2	hTFtarget	hg38_mane_ENST00000260356.6_THBS1_upstream2000	290	311	-	19.3896	5.17e-08	0.000182	TCCCTCCCCTTCCTTCTCCTTC	Other	CDC6	EZH2	504
EZH2	hTFtarget	hg38_mane_ENST00000260356.6_THBS1_upstream2000	1119	1134	-	9.01316	5.73e-05	0.0337	TTGTGCCCACTCGTGC	Other	CDC6	EZH2	504
EZH2	hTFtarget	hg38_mane_ENST00000260356.6_THBS1_upstream2000	823	831	-	15.3421	4.91e-06	0.0189	ATTCCATTC	Other	CDC6	EZH2	504
EZH2	hTFtarget	hg38_mane_ENST00000260356.6_THBS1_upstream2000	1290	1305	+	9.14286	6.25e-05	0.0567	CAGCGGGAGAGGCGTC	Other	CDC6	EZH2	504
EZH2	hTFtarget	hg38_mane_ENST00000260356.6_THBS1_upstream2000	1205	1216	+	12.2987	3.07e-05	0.0295	CGAGTAGAAAGC	Other	CDC6	EZH2	504
EZH2	hTFtarget	hg38_mane_ENST00000260356.6_THBS1_upstream2000	1306	1325	+	9.97368	3.04e-05	0.0652	TCTGTGGGCCCCCTGGCAGC	Other	CDC6	EZH2	504
EZH2	hTFtarget	hg38_mane_ENST00000260356.6_THBS1_upstream2000	1821	1842	+	11.9221	3.3e-05	0.0145	CCCGACCCCCGCCCCCTTCACT	Other	CDC6	EZH2	504
EZH2	hTFtarget	hg38_mane_ENST00000260356.6_THBS1_upstream2000	819	830	+	10.5132	2.21e-05	0.0879	AGATGAATGGAA	Other	CDC6	EZH2	504
EZH2	hTFtarget	hg38_mane_ENST00000260356.6_THBS1_upstream2000	971	982	+	6.18421	9.82e-05	0.195	AAATGAAAAGAA	Other	CDC6	EZH2	504
EZH2	hTFtarget	hg38_mane_ENST00000260356.6_THBS1_upstream2000	300	321	-	16.2597	1.27e-06	0.00173	CCCATCCATCTCCCTCCCCTTC	Other	CDC6	EZH2	504
EZH2	hTFtarget	hg38_mane_ENST00000260356.6_THBS1_upstream2000	813	831	+	7.03947	3.75e-05	0.148	CCGAAGAGATGAATGGAAT	Other	CDC6	EZH2	504
EZH2	hTFtarget	hg38_mane_ENST00000260356.6_THBS1_upstream2000	1477	1492	-	12.2468	2.52e-05	0.0213	CTGACTCTCCTCCACC	Other	CDC6	EZH2	504
EZH2	hTFtarget	hg38_mane_ENST00000260356.6_THBS1_upstream2000	1880	1891	+	12.2597	3.16e-05	0.0295	GGAGAGAGGAGC	Other	CDC6	EZH2	504
EZH2	hTFtarget	hg38_mane_ENST00000260356.6_THBS1_upstream2000	823	831	-	15.6184	4.91e-06	0.0195	ATTCCATTC	Other	CDC6	EZH2	504
EZH2	hTFtarget	hg38_mane_ENST00000260356.6_THBS1_upstream2000	779	794	-	16	1.77e-06	0.00313	TCGCTCCCTCTGCTGT	Other	CDC6	EZH2	504
EZH2	hTFtarget	hg38_mane_ENST00000260356.6_THBS1_upstream2000	1866	1881	-	15.6316	2.22e-06	0.00311	CCGCCCCCCGCTGCCT	Other	CDC6	EZH2	504
EZH2	hTFtarget	hg38_mane_ENST00000260356.6_THBS1_upstream2000	823	831	-	16.7105	4.91e-06	0.0196	ATTCCATTC	Other	CDC6	EZH2	504
EZH2	hTFtarget	hg38_mane_ENST00000260356.6_THBS1_upstream2000	414	435	+	11.3377	4.73e-05	0.0171	CTTTTCTTTCTGCCTCCCAACA	Other	CDC6	EZH2	504
EZH2	hTFtarget	hg38_mane_ENST00000260356.6_THBS1_upstream2000	1311	1326	+	8.76316	8.34e-05	0.0195	GGGCCCCCTGGCAGCC	Other	CDC6	EZH2	504
EZH2	hTFtarget	hg38_mane_ENST00000260356.6_THBS1_upstream2000	419	434	+	11.7662	3.95e-05	0.0213	CTTTCTGCCTCCCAAC	Other	CDC6	EZH2	504
EZH2	hTFtarget	hg38_mane_ENST00000260356.6_THBS1_upstream2000	1650	1671	+	10.6364	7.14e-05	0.0207	TGCGCCACCCCGCGGGCCCTCC	Other	CDC6	EZH2	504
EZH2	hTFtarget	hg38_mane_ENST00000260356.6_THBS1_upstream2000	1913	1924	-	15.026	3.93e-06	0.0147	CGGGCAGGAAGC	Other	CDC6	EZH2	504
EZH2	hTFtarget	hg38_mane_ENST00000260356.6_THBS1_upstream2000	1319	1334	+	12.2632	1.73e-05	0.0442	TGGCAGCCGCGGCAGG	Other	CDC6	EZH2	504
EZH2	hTFtarget	hg38_mane_ENST00000260356.6_THBS1_upstream2000	1766	1781	+	9.78947	6.25e-05	0.0442	CCAAGGCTGCGTGGGC	Other	CDC6	EZH2	504
EZH2	hTFtarget	hg38_mane_ENST00000260356.6_THBS1_upstream2000	297	312	-	12.3766	2.22e-05	0.0213	CTCCCTCCCCTTCCTT	Other	CDC6	EZH2	504
EZH2	hTFtarget	hg38_mane_ENST00000260356.6_THBS1_upstream2000	1640	1655	+	9.64474	6.7e-05	0.0442	CGAAAGCCCCTGCGCC	Other	CDC6	EZH2	504
EZH2	hTFtarget	hg38_mane_ENST00000260356.6_THBS1_upstream2000	1267	1282	-	15.6447	2.2e-06	0.00311	GCTCCCTCGGCCGGCC	Other	CDC6	EZH2	504
EZH2	hTFtarget	hg38_mane_ENST00000260356.6_THBS1_upstream2000	823	831	-	16.6053	4.91e-06	0.0196	ATTCCATTC	Other	CDC6	EZH2	504
EZH2	hTFtarget	hg38_mane_ENST00000260356.6_THBS1_upstream2000	1255	1270	+	9.25	6.69e-05	0.0195	CCGCCCCCAAGCGGCC	Other	CDC6	EZH2	504
EZH2	hTFtarget	hg38_mane_ENST00000260356.6_THBS1_upstream2000	1903	1924	+	16.0909	1.47e-06	0.00173	CCCACCTCCCGCTTCCTGCCCG	Other	CDC6	EZH2	504
EZH2	hTFtarget	hg38_mane_ENST00000260356.6_THBS1_upstream2000	1651	1666	+	9.84211	5.09e-05	0.0195	GCGCCACCCCGCGGGC	Other	CDC6	EZH2	504
EZH2	hTFtarget	hg38_mane_ENST00000260356.6_THBS1_upstream2000	823	831	-	16.2632	4.91e-06	0.0195	ATTCCATTC	Other	CDC6	EZH2	504
EZH2	hTFtarget	hg38_mane_ENST00000260356.6_THBS1_upstream2000	1861	1876	-	13.3247	1.05e-05	0.00818	CCCCGCTGCCTGGCGC	Other	CDC6	EZH2	504
EZH2	hTFtarget	hg38_mane_ENST00000260356.6_THBS1_upstream2000	228	249	+	12.1512	1.02e-05	0.0405	AGCAAGTGGAAAGAAGAAAAAA	Other	CDC6	EZH2	504
EZH2	hTFtarget	hg38_mane_ENST00000260356.6_THBS1_upstream2000	1535	1550	+	8.77632	8.28e-05	0.0195	GTGTCCCCTGCGCCCC	Other	CDC6	EZH2	504
EZH2	hTFtarget	hg38_mane_ENST00000260356.6_THBS1_upstream2000	1979	2000	+	10.5195	7.63e-05	0.0207	CGCGCGGCTCCTCCGCCTTGCC	Other	CDC6	EZH2	504
EZH2	hTFtarget	hg38_mane_ENST00000260356.6_THBS1_upstream2000	1284	1299	-	9.05263	7.32e-05	0.0195	TCTCCCGCTGCCGCGG	Other	CDC6	EZH2	504
EZH2	hTFtarget	hg38_mane_ENST00000260356.6_THBS1_upstream2000	1766	1781	+	10.2987	6.14e-05	0.211	CCAAGGCTGCGTGGGC	Other	CDC6	EZH2	504
EZH2	hTFtarget	hg38_mane_ENST00000260356.6_THBS1_upstream2000	777	792	-	9.17105	6.93e-05	0.0195	GCTCCCTCTGCTGTGA	Other	CDC6	EZH2	504
EZH2	hTFtarget	hg38_mane_ENST00000260356.6_THBS1_upstream2000	1649	1664	+	14.1579	5.03e-06	0.00445	CTGCGCCACCCCGCGG	Other	CDC6	EZH2	504
EZH2	hTFtarget	hg38_mane_ENST00000260356.6_THBS1_upstream2000	1492	1507	-	14.6234	4.76e-06	0.00629	CCCCTCGGGCCCTCGC	Other	CDC6	EZH2	504
EZH2	hTFtarget	hg38_mane_ENST00000260356.6_THBS1_upstream2000	376	387	+	11.013	6.86e-05	0.0428	GGGACAAGAATC	Other	CDC6	EZH2	504
EZH2	hTFtarget	hg38_mane_ENST00000260356.6_THBS1_upstream2000	299	314	-	12.5844	1.81e-05	0.0213	ATCTCCCTCCCCTTCC	Other	CDC6	EZH2	504
EZH2	hTFtarget	hg38_mane_ENST00000260356.6_THBS1_upstream2000	961	982	+	10.1744	8.26e-05	0.163	AGGAGCCGAAAAATGAAAAGAA	Other	CDC6	EZH2	504
EZH2	hTFtarget	hg38_mane_ENST00000260356.6_THBS1_upstream2000	1223	1238	-	9.32895	7.8e-05	0.0442	AAGGGGCCCGGGGAGG	Other	CDC6	EZH2	504
EZH2	hTFtarget	hg38_mane_ENST00000260356.6_THBS1_upstream2000	292	313	-	11.974	3.19e-05	0.0145	TCTCCCTCCCCTTCCTTCTCCT	Other	CDC6	EZH2	504
EZH2	hTFtarget	hg38_mane_ENST00000260356.6_THBS1_upstream2000	288	309	-	10.6364	7.14e-05	0.0207	CCTCCCCTTCCTTCTCCTTCTA	Other	CDC6	EZH2	504
EZH2	hTFtarget	hg38_mane_ENST00000260356.6_THBS1_upstream2000	1542	1557	+	10.6447	3.47e-05	0.0195	CTGCGCCCCGTCGGCC	Other	CDC6	EZH2	504
CDK7	hTFtarget	hg38_mane_ENST00000260356.6_THBS1_upstream2000	1318	1333	-	11.3684	2.79e-05	0.0072	CTGCCGCGGCTGCCAG	Other	CDC6	CDK7	498
CDK7	hTFtarget	hg38_mane_ENST00000260356.6_THBS1_upstream2000	1897	1917	+	8.93506	8.1e-05	0.00606	CTGGCCCCCACCTCCCGCTTC	Other	CDC6	CDK7	498
CDK7	hTFtarget	hg38_mane_ENST00000260356.6_THBS1_upstream2000	1822	1842	+	13.7013	6.82e-06	0.0013	CCGACCCCCGCCCCCTTCACT	Other	CDC6	CDK7	498
CDK7	hTFtarget	hg38_mane_ENST00000260356.6_THBS1_upstream2000	1978	1998	+	8.90909	8.19e-05	0.00606	GCGCGCGGCTCCTCCGCCTTG	Other	CDC6	CDK7	498
CDK7	hTFtarget	hg38_mane_ENST00000260356.6_THBS1_upstream2000	1910	1930	+	13.0779	9.76e-06	0.00154	CCCGCTTCCTGCCCGGCCGCC	Other	CDC6	CDK7	498
CDK7	hTFtarget	hg38_mane_ENST00000260356.6_THBS1_upstream2000	1647	1667	+	14.3506	4.64e-06	0.00114	CCCTGCGCCACCCCGCGGGCC	Other	CDC6	CDK7	498
CDK7	hTFtarget	hg38_mane_ENST00000260356.6_THBS1_upstream2000	1268	1288	+	9.36364	6.63e-05	0.00588	GCCGGCCGAGGGAGCGCCGCG	Other	CDC6	CDK7	498
CDK7	hTFtarget	hg38_mane_ENST00000260356.6_THBS1_upstream2000	1372	1392	+	11.2987	2.55e-05	0.00295	CAACCTGCCGGCCCCGCCGAC	Other	CDC6	CDK7	498
CDK7	hTFtarget	hg38_mane_ENST00000260356.6_THBS1_upstream2000	1277	1292	-	10.0921	5.08e-05	0.00757	CTGCCGCGGCGCTCCC	Other	CDC6	CDK7	498
CDK7	hTFtarget	hg38_mane_ENST00000260356.6_THBS1_upstream2000	1469	1484	-	11.1053	3.16e-05	0.0072	CCTCCACCGTCCCCGT	Other	CDC6	CDK7	498
CDK7	hTFtarget	hg38_mane_ENST00000260356.6_THBS1_upstream2000	1314	1334	-	18.0519	3.94e-07	0.00035	CCTGCCGCGGCTGCCAGGGGG	Other	CDC6	CDK7	498
CDK7	hTFtarget	hg38_mane_ENST00000260356.6_THBS1_upstream2000	1859	1874	-	12.3421	1.7e-05	0.00664	CCGCTGCCTGGCGCGC	Other	CDC6	CDK7	498
CDK7	hTFtarget	hg38_mane_ENST00000260356.6_THBS1_upstream2000	1761	1781	-	9.20779	7.14e-05	0.00593	GCCCACGCAGCCTTGGCGCGC	Other	CDC6	CDK7	498
CDK7	hTFtarget	hg38_mane_ENST00000260356.6_THBS1_upstream2000	1375	1395	-	12.961	1.04e-05	0.00154	GGCGTCGGCGGGGCCGGCAGG	Other	CDC6	CDK7	498
CDK7	hTFtarget	hg38_mane_ENST00000260356.6_THBS1_upstream2000	1537	1557	+	13.5714	7.36e-06	0.0013	GTCCCCTGCGCCCCGTCGGCC	Other	CDC6	CDK7	498
CDK7	hTFtarget	hg38_mane_ENST00000260356.6_THBS1_upstream2000	1865	1880	-	8.55263	9.86e-05	0.0104	CGCCCCCCGCTGCCTG	Other	CDC6	CDK7	498
CDK7	hTFtarget	hg38_mane_ENST00000260356.6_THBS1_upstream2000	1678	1698	+	10.2078	4.42e-05	0.00453	GTCTCCCCAGCCCCGTCCCTT	Other	CDC6	CDK7	498
CDK7	hTFtarget	hg38_mane_ENST00000260356.6_THBS1_upstream2000	1911	1926	+	10.0132	5.26e-05	0.00757	CCGCTTCCTGCCCGGC	Other	CDC6	CDK7	498
CDK7	hTFtarget	hg38_mane_ENST00000260356.6_THBS1_upstream2000	1917	1932	+	17.25	8.31e-07	0.00145	CCTGCCCGGCCGCCGC	Other	CDC6	CDK7	498
CDK7	hTFtarget	hg38_mane_ENST00000260356.6_THBS1_upstream2000	1268	1288	-	8.68831	9.07e-05	0.00622	CGCGGCGCTCCCTCGGCCGGC	Other	CDC6	CDK7	498
CDK7	hTFtarget	hg38_mane_ENST00000260356.6_THBS1_upstream2000	1274	1289	-	9.23684	7.4e-05	0.00842	CCGCGGCGCTCCCTCG	Other	CDC6	CDK7	498
CDK7	hTFtarget	hg38_mane_ENST00000260356.6_THBS1_upstream2000	1280	1295	-	12.6842	1.42e-05	0.00664	CCGCTGCCGCGGCGCT	Other	CDC6	CDK7	498
CDK7	hTFtarget	hg38_mane_ENST00000260356.6_THBS1_upstream2000	1282	1302	-	19.4935	1.31e-07	0.000348	GCCTCTCCCGCTGCCGCGGCG	Other	CDC6	CDK7	498
CDK7	hTFtarget	hg38_mane_ENST00000260356.6_THBS1_upstream2000	1378	1398	+	12.974	1.03e-05	0.00154	GCCGGCCCCGCCGACGCCGCG	Other	CDC6	CDK7	498
CDK7	hTFtarget	hg38_mane_ENST00000260356.6_THBS1_upstream2000	1381	1401	+	9.06494	7.63e-05	0.00597	GGCCCCGCCGACGCCGCGCTC	Other	CDC6	CDK7	498
CDK7	hTFtarget	hg38_mane_ENST00000260356.6_THBS1_upstream2000	1820	1835	+	10.8289	3.61e-05	0.00757	CCCCGACCCCCGCCCC	Other	CDC6	CDK7	498
CDK7	hTFtarget	hg38_mane_ENST00000260356.6_THBS1_upstream2000	1403	1423	+	11.8312	1.93e-05	0.00245	CCTCCCTCCGGGGCGGGCGTG	Other	CDC6	CDK7	498
CDK7	hTFtarget	hg38_mane_ENST00000260356.6_THBS1_upstream2000	1406	1426	+	12.5065	1.34e-05	0.00188	CCCTCCGGGGCGGGCGTGGGG	Other	CDC6	CDK7	498
CDK7	hTFtarget	hg38_mane_ENST00000260356.6_THBS1_upstream2000	1916	1936	+	11.013	2.96e-05	0.00328	TCCTGCCCGGCCGCCGCCCAT	Other	CDC6	CDK7	498
CDK7	hTFtarget	hg38_mane_ENST00000260356.6_THBS1_upstream2000	1861	1881	-	18.4026	3.04e-07	0.00035	CCGCCCCCCGCTGCCTGGCGC	Other	CDC6	CDK7	498
CDK7	hTFtarget	hg38_mane_ENST00000260356.6_THBS1_upstream2000	1320	1340	-	9.83117	5.31e-05	0.00487	CCCTTTCCTGCCGCGGCTGCC	Other	CDC6	CDK7	498
CDK7	hTFtarget	hg38_mane_ENST00000260356.6_THBS1_upstream2000	1649	1664	+	11.4474	2.68e-05	0.0072	CTGCGCCACCCCGCGG	Other	CDC6	CDK7	498
CDK7	hTFtarget	hg38_mane_ENST00000260356.6_THBS1_upstream2000	294	309	-	11.7237	2.34e-05	0.0072	CCTCCCCTTCCTTCTC	Other	CDC6	CDK7	498
CDK7	hTFtarget	hg38_mane_ENST00000260356.6_THBS1_upstream2000	1541	1556	+	9.40789	6.87e-05	0.0082	CCTGCGCCCCGTCGGC	Other	CDC6	CDK7	498
CDK7	hTFtarget	hg38_mane_ENST00000260356.6_THBS1_upstream2000	1403	1418	-	11.25	2.95e-05	0.0072	CCGCCCCGGAGGGAGG	Other	CDC6	CDK7	498
CDK7	hTFtarget	hg38_mane_ENST00000260356.6_THBS1_upstream2000	1771	1791	+	10.1039	4.65e-05	0.00459	GCTGCGTGGGCGGGCACCGAC	Other	CDC6	CDK7	498
CDK7	hTFtarget	hg38_mane_ENST00000260356.6_THBS1_upstream2000	1411	1431	-	16.961	8.58e-07	0.000451	GCTGGCCCCACGCCCGCCCCG	Other	CDC6	CDK7	498
CDK7	hTFtarget	hg38_mane_ENST00000260356.6_THBS1_upstream2000	1375	1395	+	8.81818	8.54e-05	0.00614	CCTGCCGGCCCCGCCGACGCC	Other	CDC6	CDK7	498
CDK7	hTFtarget	hg38_mane_ENST00000260356.6_THBS1_upstream2000	1286	1301	-	16.9079	1.06e-06	0.00145	CCTCTCCCGCTGCCGC	Other	CDC6	CDK7	498
CDK7	hTFtarget	hg38_mane_ENST00000260356.6_THBS1_upstream2000	1496	1511	-	9.89474	5.55e-05	0.00757	CCTGCCCCTCGGGCCC	Other	CDC6	CDK7	498
CDK7	hTFtarget	hg38_mane_ENST00000260356.6_THBS1_upstream2000	1381	1401	-	9.85714	5.24e-05	0.00487	GAGCGCGGCGTCGGCGGGGCC	Other	CDC6	CDK7	498
CDK7	hTFtarget	hg38_mane_ENST00000260356.6_THBS1_upstream2000	1311	1331	-	12.3896	1.43e-05	0.0019	GCCGCGGCTGCCAGGGGGCCC	Other	CDC6	CDK7	498
CDK7	hTFtarget	hg38_mane_ENST00000260356.6_THBS1_upstream2000	1407	1422	+	10.1184	5.02e-05	0.00757	CCTCCGGGGCGGGCGT	Other	CDC6	CDK7	498
CDK7	hTFtarget	hg38_mane_ENST00000260356.6_THBS1_upstream2000	1926	1941	+	9.92105	5.48e-05	0.00757	CCGCCGCCCATTGGCC	Other	CDC6	CDK7	498
CDK7	hTFtarget	hg38_mane_ENST00000260356.6_THBS1_upstream2000	1904	1924	+	14.2727	4.86e-06	0.00114	CCACCTCCCGCTTCCTGCCCG	Other	CDC6	CDK7	498
CDK7	hTFtarget	hg38_mane_ENST00000260356.6_THBS1_upstream2000	1495	1510	-	8.85526	8.7e-05	0.0095	CTGCCCCTCGGGCCCT	Other	CDC6	CDK7	498
CDK7	hTFtarget	hg38_mane_ENST00000260356.6_THBS1_upstream2000	1223	1238	+	13.9211	7.16e-06	0.00512	CCTCCCCGGGCCCCTT	Other	CDC6	CDK7	498
CDK7	hTFtarget	hg38_mane_ENST00000260356.6_THBS1_upstream2000	1387	1407	+	16.7143	1.02e-06	0.000451	GCCGACGCCGCGCTCACCTCC	Other	CDC6	CDK7	498
CDK7	hTFtarget	hg38_mane_ENST00000260356.6_THBS1_upstream2000	1342	1357	-	9.39474	6.91e-05	0.0082	CCTTCGCTGCCTTCGG	Other	CDC6	CDK7	498
CDK7	hTFtarget	hg38_mane_ENST00000260356.6_THBS1_upstream2000	787	802	-	10.0395	5.2e-05	0.00757	CAGCCGCCTCGCTCCC	Other	CDC6	CDK7	498
CDK7	hTFtarget	hg38_mane_ENST00000260356.6_THBS1_upstream2000	1262	1282	-	9.1039	7.49e-05	0.00597	GCTCCCTCGGCCGGCCGCTTG	Other	CDC6	CDK7	498
CDK7	hTFtarget	hg38_mane_ENST00000260356.6_THBS1_upstream2000	1338	1358	-	11.4805	2.32e-05	0.00281	GCCTTCGCTGCCTTCGGGCCC	Other	CDC6	CDK7	498
CDK7	hTFtarget	hg38_mane_ENST00000260356.6_THBS1_upstream2000	1913	1933	+	14.0519	5.55e-06	0.00114	GCTTCCTGCCCGGCCGCCGCC	Other	CDC6	CDK7	498
CDK7	hTFtarget	hg38_mane_ENST00000260356.6_THBS1_upstream2000	1271	1291	-	10.8052	3.29e-05	0.0035	TGCCGCGGCGCTCCCTCGGCC	Other	CDC6	CDK7	498
CDK7	hTFtarget	hg38_mane_ENST00000260356.6_THBS1_upstream2000	1384	1404	+	14.0519	5.55e-06	0.00114	CCCGCCGACGCCGCGCTCACC	Other	CDC6	CDK7	498
CDK7	hTFtarget	hg38_mane_ENST00000260356.6_THBS1_upstream2000	1816	1836	+	15.1039	2.92e-06	0.000906	CAAGCCCCGACCCCCGCCCCC	Other	CDC6	CDK7	498
CDK7	hTFtarget	hg38_mane_ENST00000260356.6_THBS1_upstream2000	1263	1278	-	9.5	6.6e-05	0.0082	CCTCGGCCGGCCGCTT	Other	CDC6	CDK7	498
CDK7	hTFtarget	hg38_mane_ENST00000260356.6_THBS1_upstream2000	1276	1296	-	17.3636	6.48e-07	0.000431	CCCGCTGCCGCGGCGCTCCCT	Other	CDC6	CDK7	498
CDK7	hTFtarget	hg38_mane_ENST00000260356.6_THBS1_upstream2000	1868	1888	-	15.026	3.07e-06	0.000906	CCTCTCTCCGCCCCCCGCTGC	Other	CDC6	CDK7	498
CDK7	hTFtarget	hg38_mane_ENST00000260356.6_THBS1_upstream2000	1866	1881	-	13.8421	7.5e-06	0.00512	CCGCCCCCCGCTGCCT	Other	CDC6	CDK7	498
CDK7	hTFtarget	hg38_mane_ENST00000260356.6_THBS1_upstream2000	1259	1279	+	8.67532	9.12e-05	0.00622	CCCCAAGCGGCCGGCCGAGGG	Other	CDC6	CDK7	498
CDK7	hTFtarget	hg38_mane_ENST00000260356.6_THBS1_upstream2000	1265	1285	-	15.9091	1.74e-06	0.000662	GGCGCTCCCTCGGCCGGCCGC	Other	CDC6	CDK7	498
CDK7	hTFtarget	hg38_mane_ENST00000260356.6_THBS1_upstream2000	1406	1426	-	9.22078	7.09e-05	0.00593	CCCCACGCCCGCCCCGGAGGG	Other	CDC6	CDK7	498
CDK7	hTFtarget	hg38_mane_ENST00000260356.6_THBS1_upstream2000	1324	1339	-	12.6316	1.46e-05	0.00664	CCTTTCCTGCCGCGGC	Other	CDC6	CDK7	498
CDK7	hTFtarget	hg38_mane_ENST00000260356.6_THBS1_upstream2000	1283	1298	-	9.92105	5.48e-05	0.00757	CTCCCGCTGCCGCGGC	Other	CDC6	CDK7	498
RAD21	hTFtarget	hg38_mane_ENST00000260356.6_THBS1_upstream2000	779	800	-	14.5	3.39e-06	0.0104	GCCGCCTCGCTCCCTCTGCTGT	Other	CDC6	RAD21	498
RAD21	hTFtarget	hg38_mane_ENST00000260356.6_THBS1_upstream2000	779	794	+	13.197	1.1e-05	0.021	ACAGCAGAGGGAGCGA	Other	CDC6	RAD21	498
RAD21	hTFtarget	hg38_mane_ENST00000260356.6_THBS1_upstream2000	1649	1664	-	10.1857	3.22e-05	0.0295	CCGCGGGGTGGCGCAG	Other	CDC6	RAD21	498
RAD21	hTFtarget	hg38_mane_ENST00000260356.6_THBS1_upstream2000	1252	1267	-	12.2632	1.38e-05	0.0247	CGCTTGGGGGCGGTGT	Other	CDC6	RAD21	498
RAD21	hTFtarget	hg38_mane_ENST00000260356.6_THBS1_upstream2000	1900	1915	+	7.28947	9.94e-05	0.0884	GCCCCCACCTCCCGCT	Other	CDC6	RAD21	498
RAD21	hTFtarget	hg38_mane_ENST00000260356.6_THBS1_upstream2000	1868	1883	+	11.2879	3.23e-05	0.0417	GCAGCGGGGGGCGGAG	Other	CDC6	RAD21	498
RAD21	hTFtarget	hg38_mane_ENST00000260356.6_THBS1_upstream2000	1869	1882	+	13.197	1.38e-05	0.0177	CAGCGGGGGGCGGA	Other	CDC6	RAD21	498
RAD21	hTFtarget	hg38_mane_ENST00000260356.6_THBS1_upstream2000	1269	1290	-	10.6571	3.22e-05	0.0233	GCCGCGGCGCTCCCTCGGCCGG	Other	CDC6	RAD21	498
RAD21	hTFtarget	hg38_mane_ENST00000260356.6_THBS1_upstream2000	1650	1665	-	10.197	4.38e-05	0.0323	CCCGCGGGGTGGCGCA	Other	CDC6	RAD21	498
RAD21	hTFtarget	hg38_mane_ENST00000260356.6_THBS1_upstream2000	897	912	+	7.52632	8.89e-05	0.0536	CACTAGGCAGCGGCAC	Other	CDC6	RAD21	498
RAD21	hTFtarget	hg38_mane_ENST00000260356.6_THBS1_upstream2000	1868	1883	+	13.4091	8.37e-06	0.012	GCAGCGGGGGGCGGAG	Other	CDC6	RAD21	498
RAD21	hTFtarget	hg38_mane_ENST00000260356.6_THBS1_upstream2000	1247	1268	+	12.6714	8.67e-06	0.0133	TACGCACACCGCCCCCAAGCGG	Other	CDC6	RAD21	498
RAD21	hTFtarget	hg38_mane_ENST00000260356.6_THBS1_upstream2000	1867	1882	-	12.9211	9.91e-06	0.0353	TCCGCCCCCCGCTGCC	Other	CDC6	RAD21	498
RAD21	hTFtarget	hg38_mane_ENST00000260356.6_THBS1_upstream2000	778	793	+	10.2879	4.2e-05	0.0323	CACAGCAGAGGGAGCG	Other	CDC6	RAD21	498
RAD21	hTFtarget	hg38_mane_ENST00000260356.6_THBS1_upstream2000	780	793	+	13.2576	1.32e-05	0.0177	CAGCAGAGGGAGCG	Other	CDC6	RAD21	498
RAD21	hTFtarget	hg38_mane_ENST00000260356.6_THBS1_upstream2000	1463	1483	-	8.87879	5.54e-05	0.0268	CTCCACCGTCCCCGTGGGGTG	Other	CDC6	RAD21	498
RAD21	hTFtarget	hg38_mane_ENST00000260356.6_THBS1_upstream2000	1254	1269	-	14.697	4.31e-06	0.016	GCCGCTTGGGGGCGGT	Other	CDC6	RAD21	498
RAD21	hTFtarget	hg38_mane_ENST00000260356.6_THBS1_upstream2000	1269	1284	-	10.1212	5.27e-05	0.0308	GCGCTCCCTCGGCCGG	Other	CDC6	RAD21	498
RAD21	hTFtarget	hg38_mane_ENST00000260356.6_THBS1_upstream2000	1867	1879	+	12.4091	2.22e-05	0.0424	GGCAGCGGGGGGC	Other	CDC6	RAD21	498
RAD21	hTFtarget	hg38_mane_ENST00000260356.6_THBS1_upstream2000	1867	1882	+	13.197	1.16e-05	0.0212	GGCAGCGGGGGGCGGA	Other	CDC6	RAD21	498
RAD21	hTFtarget	hg38_mane_ENST00000260356.6_THBS1_upstream2000	1120	1132	-	11.8939	2.67e-05	0.0194	GTGCCCACTCGTG	Other	CDC6	RAD21	498
RAD21	hTFtarget	hg38_mane_ENST00000260356.6_THBS1_upstream2000	1868	1883	-	13.3182	9.4e-06	0.0179	CTCCGCCCCCCGCTGC	Other	CDC6	RAD21	498
RAD21	hTFtarget	hg38_mane_ENST00000260356.6_THBS1_upstream2000	1924	1939	-	10.5606	3.5e-05	0.0249	CCAATGGGCGGCGGCC	Other	CDC6	RAD21	498
RAD21	hTFtarget	hg38_mane_ENST00000260356.6_THBS1_upstream2000	1868	1889	-	11.5857	2.04e-05	0.0185	TCCTCTCTCCGCCCCCCGCTGC	Other	CDC6	RAD21	498
RAD21	hTFtarget	hg38_mane_ENST00000260356.6_THBS1_upstream2000	779	794	-	12.9091	1.28e-05	0.0112	TCGCTCCCTCTGCTGT	Other	CDC6	RAD21	498
RAD21	hTFtarget	hg38_mane_ENST00000260356.6_THBS1_upstream2000	1309	1324	+	9.32857	5.7e-05	0.0316	GTGGGCCCCCTGGCAG	Other	CDC6	RAD21	498
RAD21	hTFtarget	hg38_mane_ENST00000260356.6_THBS1_upstream2000	1119	1134	+	8.41429	6.39e-05	0.0468	GCACGAGTGGGCACAA	Other	CDC6	RAD21	498
RAD21	hTFtarget	hg38_mane_ENST00000260356.6_THBS1_upstream2000	1650	1667	+	10.7424	3.29e-05	0.0229	TGCGCCACCCCGCGGGCC	Other	CDC6	RAD21	498
RAD21	hTFtarget	hg38_mane_ENST00000260356.6_THBS1_upstream2000	1269	1284	+	9.77273	5.02e-05	0.0298	CCGGCCGAGGGAGCGC	Other	CDC6	RAD21	498
RAD21	hTFtarget	hg38_mane_ENST00000260356.6_THBS1_upstream2000	1464	1483	-	9.66667	6.65e-05	0.0324	CTCCACCGTCCCCGTGGGGT	Other	CDC6	RAD21	498
RAD21	hTFtarget	hg38_mane_ENST00000260356.6_THBS1_upstream2000	1250	1270	+	17.8333	5.03e-07	0.00171	GCACACCGCCCCCAAGCGGCC	Other	CDC6	RAD21	498
RAD21	hTFtarget	hg38_mane_ENST00000260356.6_THBS1_upstream2000	1867	1886	-	12.1364	1.89e-05	0.0171	TCTCTCCGCCCCCCGCTGCC	Other	CDC6	RAD21	498
RAD21	hTFtarget	hg38_mane_ENST00000260356.6_THBS1_upstream2000	779	794	-	13.1515	1.09e-05	0.0209	TCGCTCCCTCTGCTGT	Other	CDC6	RAD21	498
RAD21	hTFtarget	hg38_mane_ENST00000260356.6_THBS1_upstream2000	778	793	-	10.3947	3.06e-05	0.0544	CGCTCCCTCTGCTGTG	Other	CDC6	RAD21	498
RAD21	hTFtarget	hg38_mane_ENST00000260356.6_THBS1_upstream2000	1646	1665	+	12.0303	2e-05	0.0171	CCCCTGCGCCACCCCGCGGG	Other	CDC6	RAD21	498
RAD21	hTFtarget	hg38_mane_ENST00000260356.6_THBS1_upstream2000	1253	1268	-	14.8788	4.17e-06	0.016	CCGCTTGGGGGCGGTG	Other	CDC6	RAD21	498
RAD21	hTFtarget	hg38_mane_ENST00000260356.6_THBS1_upstream2000	1868	1889	-	9.01429	4.61e-05	0.0284	TCCTCTCTCCGCCCCCCGCTGC	Other	CDC6	RAD21	498
RAD21	hTFtarget	hg38_mane_ENST00000260356.6_THBS1_upstream2000	1651	1663	+	12.8182	1.67e-05	0.0177	GCGCCACCCCGCG	Other	CDC6	RAD21	498
RAD21	hTFtarget	hg38_mane_ENST00000260356.6_THBS1_upstream2000	1927	1942	+	10.5	4.68e-05	0.0276	CGCCGCCCATTGGCCG	Other	CDC6	RAD21	498
RAD21	hTFtarget	hg38_mane_ENST00000260356.6_THBS1_upstream2000	1868	1883	+	12.5758	1.52e-05	0.0185	GCAGCGGGGGGCGGAG	Other	CDC6	RAD21	498
RAD21	hTFtarget	hg38_mane_ENST00000260356.6_THBS1_upstream2000	1267	1287	-	13.0152	8.07e-06	0.00684	GCGGCGCTCCCTCGGCCGGCC	Other	CDC6	RAD21	498
RAD21	hTFtarget	hg38_mane_ENST00000260356.6_THBS1_upstream2000	1921	1941	+	13.8939	5.1e-06	0.00577	CCCGGCCGCCGCCCATTGGCC	Other	CDC6	RAD21	498
RAD21	hTFtarget	hg38_mane_ENST00000260356.6_THBS1_upstream2000	779	794	-	12.1061	1.78e-05	0.0185	TCGCTCCCTCTGCTGT	Other	CDC6	RAD21	498
RAD21	hTFtarget	hg38_mane_ENST00000260356.6_THBS1_upstream2000	776	793	-	9.5303	5.75e-05	0.0334	CGCTCCCTCTGCTGTGAT	Other	CDC6	RAD21	498
RAD21	hTFtarget	hg38_mane_ENST00000260356.6_THBS1_upstream2000	1865	1882	-	13.2121	9.37e-06	0.0157	TCCGCCCCCCGCTGCCTG	Other	CDC6	RAD21	498
RAD21	hTFtarget	hg38_mane_ENST00000260356.6_THBS1_upstream2000	777	797	-	11.5152	1.69e-05	0.0115	GCCTCGCTCCCTCTGCTGTGA	Other	CDC6	RAD21	498
RAD21	hTFtarget	hg38_mane_ENST00000260356.6_THBS1_upstream2000	1865	1880	-	14.1061	6.57e-06	0.0116	CGCCCCCCGCTGCCTG	Other	CDC6	RAD21	498
RAD21	hTFtarget	hg38_mane_ENST00000260356.6_THBS1_upstream2000	779	794	+	12.9394	1.32e-05	0.0241	ACAGCAGAGGGAGCGA	Other	CDC6	RAD21	498
RAD21	hTFtarget	hg38_mane_ENST00000260356.6_THBS1_upstream2000	1649	1664	+	11.9394	1.94e-05	0.0185	CTGCGCCACCCCGCGG	Other	CDC6	RAD21	498
RAD21	hTFtarget	hg38_mane_ENST00000260356.6_THBS1_upstream2000	1921	1940	+	13.303	9.86e-06	0.0168	CCCGGCCGCCGCCCATTGGC	Other	CDC6	RAD21	498
RAD21	hTFtarget	hg38_mane_ENST00000260356.6_THBS1_upstream2000	1866	1886	-	10.4848	2.73e-05	0.0154	TCTCTCCGCCCCCCGCTGCCT	Other	CDC6	RAD21	498
RAD21	hTFtarget	hg38_mane_ENST00000260356.6_THBS1_upstream2000	1649	1664	+	12.2286	1.53e-05	0.0131	CTGCGCCACCCCGCGG	Other	CDC6	RAD21	498
RAD21	hTFtarget	hg38_mane_ENST00000260356.6_THBS1_upstream2000	779	794	-	13.8485	7.09e-06	0.0129	TCGCTCCCTCTGCTGT	Other	CDC6	RAD21	498
RAD21	hTFtarget	hg38_mane_ENST00000260356.6_THBS1_upstream2000	1254	1269	-	15.7121	2.39e-06	0.00874	GCCGCTTGGGGGCGGT	Other	CDC6	RAD21	498
RAD21	hTFtarget	hg38_mane_ENST00000260356.6_THBS1_upstream2000	779	794	+	12.0455	2.14e-05	0.0413	ACAGCAGAGGGAGCGA	Other	CDC6	RAD21	498
RAD21	hTFtarget	hg38_mane_ENST00000260356.6_THBS1_upstream2000	778	790	+	10.5455	6.21e-05	0.0791	CACAGCAGAGGGA	Other	CDC6	RAD21	498
RAD21	hTFtarget	hg38_mane_ENST00000260356.6_THBS1_upstream2000	1649	1664	-	10.4545	5.13e-05	0.0469	CCGCGGGGTGGCGCAG	Other	CDC6	RAD21	498
RAD21	hTFtarget	hg38_mane_ENST00000260356.6_THBS1_upstream2000	1254	1269	-	15.9848	1.92e-06	0.00707	GCCGCTTGGGGGCGGT	Other	CDC6	RAD21	498
RAD21	hTFtarget	hg38_mane_ENST00000260356.6_THBS1_upstream2000	778	793	+	11.0758	3.07e-05	0.0378	CACAGCAGAGGGAGCG	Other	CDC6	RAD21	498
RAD21	hTFtarget	hg38_mane_ENST00000260356.6_THBS1_upstream2000	1253	1268	+	14.6714	4.24e-06	0.0091	CACCGCCCCCAAGCGG	Other	CDC6	RAD21	498
RAD21	hTFtarget	hg38_mane_ENST00000260356.6_THBS1_upstream2000	776	791	-	10.5455	4.58e-05	0.0276	CTCCCTCTGCTGTGAT	Other	CDC6	RAD21	498
RAD21	hTFtarget	hg38_mane_ENST00000260356.6_THBS1_upstream2000	1253	1268	-	13.5303	9.36e-06	0.0362	CCGCTTGGGGGCGGTG	Other	CDC6	RAD21	498
RAD21	hTFtarget	hg38_mane_ENST00000260356.6_THBS1_upstream2000	1868	1883	-	11.3636	3e-05	0.0356	CTCCGCCCCCCGCTGC	Other	CDC6	RAD21	498
RAD21	hTFtarget	hg38_mane_ENST00000260356.6_THBS1_upstream2000	1253	1268	+	14.803	4.24e-06	0.0161	CACCGCCCCCAAGCGG	Other	CDC6	RAD21	498
RAD21	hTFtarget	hg38_mane_ENST00000260356.6_THBS1_upstream2000	779	800	-	15.5	1.83e-06	0.00617	GCCGCCTCGCTCCCTCTGCTGT	Other	CDC6	RAD21	498
RAD21	hTFtarget	hg38_mane_ENST00000260356.6_THBS1_upstream2000	779	790	+	12.0455	2.47e-05	0.0552	ACAGCAGAGGGA	Other	CDC6	RAD21	498
RAD21	hTFtarget	hg38_mane_ENST00000260356.6_THBS1_upstream2000	1868	1883	+	11.1143	2.17e-05	0.0265	GCAGCGGGGGGCGGAG	Other	CDC6	RAD21	498
RAD21	hTFtarget	hg38_mane_ENST00000260356.6_THBS1_upstream2000	778	797	-	11.5909	2.53e-05	0.0173	GCCTCGCTCCCTCTGCTGTG	Other	CDC6	RAD21	498
RAD21	hTFtarget	hg38_mane_ENST00000260356.6_THBS1_upstream2000	1925	1940	-	10.2576	4.26e-05	0.0323	GCCAATGGGCGGCGGC	Other	CDC6	RAD21	498
RAD21	hTFtarget	hg38_mane_ENST00000260356.6_THBS1_upstream2000	1868	1883	+	11.1515	3.22e-05	0.0355	GCAGCGGGGGGCGGAG	Other	CDC6	RAD21	498
RAD21	hTFtarget	hg38_mane_ENST00000260356.6_THBS1_upstream2000	779	794	-	14.2571	5.33e-06	0.0091	TCGCTCCCTCTGCTGT	Other	CDC6	RAD21	498
RAD21	hTFtarget	hg38_mane_ENST00000260356.6_THBS1_upstream2000	1924	1939	-	9.71212	6.24e-05	0.0471	CCAATGGGCGGCGGCC	Other	CDC6	RAD21	498
RAD21	hTFtarget	hg38_mane_ENST00000260356.6_THBS1_upstream2000	1868	1883	+	10.9394	4.05e-05	0.0469	GCAGCGGGGGGCGGAG	Other	CDC6	RAD21	498
RAD21	hTFtarget	hg38_mane_ENST00000260356.6_THBS1_upstream2000	1869	1881	-	15.9242	2.17e-06	0.00699	CCGCCCCCCGCTG	Other	CDC6	RAD21	498
RAD21	hTFtarget	hg38_mane_ENST00000260356.6_THBS1_upstream2000	1649	1664	+	10.5	4.68e-05	0.0356	CTGCGCCACCCCGCGG	Other	CDC6	RAD21	498
RAD21	hTFtarget	hg38_mane_ENST00000260356.6_THBS1_upstream2000	1649	1664	-	10.8636	3.71e-05	0.0355	CCGCGGGGTGGCGCAG	Other	CDC6	RAD21	498
RAD21	hTFtarget	hg38_mane_ENST00000260356.6_THBS1_upstream2000	1868	1883	-	12.4857	1.35e-05	0.0131	CTCCGCCCCCCGCTGC	Other	CDC6	RAD21	498
RAD21	hTFtarget	hg38_mane_ENST00000260356.6_THBS1_upstream2000	1269	1290	-	10.1	2.88e-05	0.0221	GCCGCGGCGCTCCCTCGGCCGG	Other	CDC6	RAD21	498
RAD21	hTFtarget	hg38_mane_ENST00000260356.6_THBS1_upstream2000	779	794	+	12.3333	1.47e-05	0.0131	ACAGCAGAGGGAGCGA	Other	CDC6	RAD21	498
RAD21	hTFtarget	hg38_mane_ENST00000260356.6_THBS1_upstream2000	1269	1290	-	11.1857	1.4e-05	0.0118	GCCGCGGCGCTCCCTCGGCCGG	Other	CDC6	RAD21	498
RAD21	hTFtarget	hg38_mane_ENST00000260356.6_THBS1_upstream2000	1646	1666	+	14.8636	3.01e-06	0.00511	CCCCTGCGCCACCCCGCGGGC	Other	CDC6	RAD21	498
RAD21	hTFtarget	hg38_mane_ENST00000260356.6_THBS1_upstream2000	1253	1268	+	13.4394	9.41e-06	0.0209	CACCGCCCCCAAGCGG	Other	CDC6	RAD21	498
RAD21	hTFtarget	hg38_mane_ENST00000260356.6_THBS1_upstream2000	1643	1664	+	13.6286	4.68e-06	0.00671	AAGCCCCTGCGCCACCCCGCGG	Other	CDC6	RAD21	498
RAD21	hTFtarget	hg38_mane_ENST00000260356.6_THBS1_upstream2000	1254	1267	-	13.1818	1.4e-05	0.0177	CGCTTGGGGGCGGT	Other	CDC6	RAD21	498
RAD21	hTFtarget	hg38_mane_ENST00000260356.6_THBS1_upstream2000	1266	1281	-	11.697	2.54e-05	0.0276	CTCCCTCGGCCGGCCG	Other	CDC6	RAD21	498
RAD21	hTFtarget	hg38_mane_ENST00000260356.6_THBS1_upstream2000	1256	1271	+	16.0303	1.91e-06	0.00675	CGCCCCCAAGCGGCCG	Other	CDC6	RAD21	498
RAD21	hTFtarget	hg38_mane_ENST00000260356.6_THBS1_upstream2000	1253	1268	+	14.9242	3.75e-06	0.0143	CACCGCCCCCAAGCGG	Other	CDC6	RAD21	498
RAD21	hTFtarget	hg38_mane_ENST00000260356.6_THBS1_upstream2000	1266	1283	-	12.5152	1.36e-05	0.0157	CGCTCCCTCGGCCGGCCG	Other	CDC6	RAD21	498
RAD21	hTFtarget	hg38_mane_ENST00000260356.6_THBS1_upstream2000	1643	1664	+	11.8286	1.3e-05	0.0134	AAGCCCCTGCGCCACCCCGCGG	Other	CDC6	RAD21	498
RAD21	hTFtarget	hg38_mane_ENST00000260356.6_THBS1_upstream2000	1649	1664	+	9.0303	7.68e-05	0.0709	CTGCGCCACCCCGCGG	Other	CDC6	RAD21	498
RAD21	hTFtarget	hg38_mane_ENST00000260356.6_THBS1_upstream2000	1253	1268	-	10.7576	4.2e-05	0.0812	CCGCTTGGGGGCGGTG	Other	CDC6	RAD21	498
RAD21	hTFtarget	hg38_mane_ENST00000260356.6_THBS1_upstream2000	779	794	-	11.6667	2.17e-05	0.0401	TCGCTCCCTCTGCTGT	Other	CDC6	RAD21	498
RAD21	hTFtarget	hg38_mane_ENST00000260356.6_THBS1_upstream2000	1925	1940	-	9.10606	9.72e-05	0.0593	GCCAATGGGCGGCGGC	Other	CDC6	RAD21	498
RAD21	hTFtarget	hg38_mane_ENST00000260356.6_THBS1_upstream2000	1253	1268	-	13.9571	5.71e-06	0.0125	CCGCTTGGGGGCGGTG	Other	CDC6	RAD21	498
RAD21	hTFtarget	hg38_mane_ENST00000260356.6_THBS1_upstream2000	1270	1285	+	7.61842	8.61e-05	0.0536	CGGCCGAGGGAGCGCC	Other	CDC6	RAD21	498
RAD21	hTFtarget	hg38_mane_ENST00000260356.6_THBS1_upstream2000	1925	1940	-	9.92424	5.33e-05	0.0493	GCCAATGGGCGGCGGC	Other	CDC6	RAD21	498
RAD21	hTFtarget	hg38_mane_ENST00000260356.6_THBS1_upstream2000	1924	1939	+	10.2273	5.01e-05	0.0308	GGCCGCCGCCCATTGG	Other	CDC6	RAD21	498
RAD21	hTFtarget	hg38_mane_ENST00000260356.6_THBS1_upstream2000	778	793	+	11.2879	3.3e-05	0.0402	CACAGCAGAGGGAGCG	Other	CDC6	RAD21	498
RAD21	hTFtarget	hg38_mane_ENST00000260356.6_THBS1_upstream2000	1643	1664	+	11.7	1.93e-05	0.0185	AAGCCCCTGCGCCACCCCGCGG	Other	CDC6	RAD21	498
RAD21	hTFtarget	hg38_mane_ENST00000260356.6_THBS1_upstream2000	1869	1884	+	10.2895	3.18e-05	0.038	CAGCGGGGGGCGGAGA	Other	CDC6	RAD21	498
RAD21	hTFtarget	hg38_mane_ENST00000260356.6_THBS1_upstream2000	1269	1284	-	11.3429	2.34e-05	0.016	GCGCTCCCTCGGCCGG	Other	CDC6	RAD21	498
RAD21	hTFtarget	hg38_mane_ENST00000260356.6_THBS1_upstream2000	1868	1883	-	11.8788	2.17e-05	0.0277	CTCCGCCCCCCGCTGC	Other	CDC6	RAD21	498
RAD21	hTFtarget	hg38_mane_ENST00000260356.6_THBS1_upstream2000	1257	1269	-	13.3333	1.32e-05	0.0424	GCCGCTTGGGGGC	Other	CDC6	RAD21	498
RAD21	hTFtarget	hg38_mane_ENST00000260356.6_THBS1_upstream2000	1649	1664	-	9.36364	8.1e-05	0.0784	CCGCGGGGTGGCGCAG	Other	CDC6	RAD21	498
RAD21	hTFtarget	hg38_mane_ENST00000260356.6_THBS1_upstream2000	1257	1268	-	10.2273	6.16e-05	0.0577	CCGCTTGGGGGC	Other	CDC6	RAD21	498
RAD21	hTFtarget	hg38_mane_ENST00000260356.6_THBS1_upstream2000	779	794	+	13.7121	8.2e-06	0.0155	ACAGCAGAGGGAGCGA	Other	CDC6	RAD21	498
RAD21	hTFtarget	hg38_mane_ENST00000260356.6_THBS1_upstream2000	779	794	-	13.2879	1.04e-05	0.0198	TCGCTCCCTCTGCTGT	Other	CDC6	RAD21	498
RAD21	hTFtarget	hg38_mane_ENST00000260356.6_THBS1_upstream2000	1253	1268	-	15.5	2.77e-06	0.0105	CCGCTTGGGGGCGGTG	Other	CDC6	RAD21	498
RAD21	hTFtarget	hg38_mane_ENST00000260356.6_THBS1_upstream2000	1254	1271	+	18.9242	2.37e-07	0.000823	ACCGCCCCCAAGCGGCCG	Other	CDC6	RAD21	498
RAD21	hTFtarget	hg38_mane_ENST00000260356.6_THBS1_upstream2000	1253	1268	-	15.2273	2.98e-06	0.0106	CCGCTTGGGGGCGGTG	Other	CDC6	RAD21	498
RAD21	hTFtarget	hg38_mane_ENST00000260356.6_THBS1_upstream2000	1255	1267	+	12.5	1.95e-05	0.0177	CCGCCCCCAAGCG	Other	CDC6	RAD21	498
RAD21	hTFtarget	hg38_mane_ENST00000260356.6_THBS1_upstream2000	1268	1283	+	9.21212	6.87e-05	0.0423	GCCGGCCGAGGGAGCG	Other	CDC6	RAD21	498
RAD21	hTFtarget	hg38_mane_ENST00000260356.6_THBS1_upstream2000	1867	1882	+	12.2879	1.66e-05	0.0307	GGCAGCGGGGGGCGGA	Other	CDC6	RAD21	498
RAD21	hTFtarget	hg38_mane_ENST00000260356.6_THBS1_upstream2000	1253	1268	+	16.2424	1.67e-06	0.00583	CACCGCCCCCAAGCGG	Other	CDC6	RAD21	498
RAD21	hTFtarget	hg38_mane_ENST00000260356.6_THBS1_upstream2000	1648	1663	-	7.5	8.98e-05	0.0536	CGCGGGGTGGCGCAGG	Other	CDC6	RAD21	498
RAD21	hTFtarget	hg38_mane_ENST00000260356.6_THBS1_upstream2000	1649	1664	+	10.1818	5.06e-05	0.0486	CTGCGCCACCCCGCGG	Other	CDC6	RAD21	498
RAD21	hTFtarget	hg38_mane_ENST00000260356.6_THBS1_upstream2000	1868	1883	-	13.0152	1.21e-05	0.0112	CTCCGCCCCCCGCTGC	Other	CDC6	RAD21	498
RAD21	hTFtarget	hg38_mane_ENST00000260356.6_THBS1_upstream2000	1925	1942	+	10.7879	3.21e-05	0.0229	GCCGCCGCCCATTGGCCG	Other	CDC6	RAD21	498
RAD21	hTFtarget	hg38_mane_ENST00000260356.6_THBS1_upstream2000	779	794	+	13.6143	6.84e-06	0.0125	ACAGCAGAGGGAGCGA	Other	CDC6	RAD21	498
RAD21	hTFtarget	hg38_mane_ENST00000260356.6_THBS1_upstream2000	1868	1889	-	10.3714	1.96e-05	0.0132	TCCTCTCTCCGCCCCCCGCTGC	Other	CDC6	RAD21	498
RAD21	hTFtarget	hg38_mane_ENST00000260356.6_THBS1_upstream2000	1247	1268	+	12.3429	1.39e-05	0.0185	TACGCACACCGCCCCCAAGCGG	Other	CDC6	RAD21	498
RAD21	hTFtarget	hg38_mane_ENST00000260356.6_THBS1_upstream2000	1649	1664	+	10.5303	3.95e-05	0.0359	CTGCGCCACCCCGCGG	Other	CDC6	RAD21	498
RAD21	hTFtarget	hg38_mane_ENST00000260356.6_THBS1_upstream2000	1649	1664	-	12.0909	1.96e-05	0.0185	CCGCGGGGTGGCGCAG	Other	CDC6	RAD21	498
RAD21	hTFtarget	hg38_mane_ENST00000260356.6_THBS1_upstream2000	1649	1664	+	13.197	1.09e-05	0.0112	CTGCGCCACCCCGCGG	Other	CDC6	RAD21	498
RAD21	hTFtarget	hg38_mane_ENST00000260356.6_THBS1_upstream2000	1867	1882	+	13.4242	8.59e-06	0.0158	GGCAGCGGGGGGCGGA	Other	CDC6	RAD21	498
RAD21	hTFtarget	hg38_mane_ENST00000260356.6_THBS1_upstream2000	692	707	+	8.08571	9.42e-05	0.0402	GGTTTCCCCCTGCCCG	Other	CDC6	RAD21	498
RAD21	hTFtarget	hg38_mane_ENST00000260356.6_THBS1_upstream2000	1653	1664	-	10.8939	4.44e-05	0.0554	CCGCGGGGTGGC	Other	CDC6	RAD21	498
RAD21	hTFtarget	hg38_mane_ENST00000260356.6_THBS1_upstream2000	1868	1883	-	9.5	6.25e-05	0.0709	CTCCGCCCCCCGCTGC	Other	CDC6	RAD21	498
RAD21	hTFtarget	hg38_mane_ENST00000260356.6_THBS1_upstream2000	1899	1914	+	9.01429	6.49e-05	0.0316	GGCCCCCACCTCCCGC	Other	CDC6	RAD21	498
RAD21	hTFtarget	hg38_mane_ENST00000260356.6_THBS1_upstream2000	780	792	-	15.1212	3.85e-06	0.00699	GCTCCCTCTGCTG	Other	CDC6	RAD21	498
RAD21	hTFtarget	hg38_mane_ENST00000260356.6_THBS1_upstream2000	1250	1269	+	17.4848	6.56e-07	0.00224	GCACACCGCCCCCAAGCGGC	Other	CDC6	RAD21	498
RAD21	hTFtarget	hg38_mane_ENST00000260356.6_THBS1_upstream2000	1924	1939	-	9.78788	6.95e-05	0.0509	CCAATGGGCGGCGGCC	Other	CDC6	RAD21	498
RAD21	hTFtarget	hg38_mane_ENST00000260356.6_THBS1_upstream2000	779	800	-	14.8571	3.48e-06	0.0126	GCCGCCTCGCTCCCTCTGCTGT	Other	CDC6	RAD21	498
RAD21	hTFtarget	hg38_mane_ENST00000260356.6_THBS1_upstream2000	1652	1667	+	10.6212	4.41e-05	0.0276	CGCCACCCCGCGGGCC	Other	CDC6	RAD21	498
RAD21	hTFtarget	hg38_mane_ENST00000260356.6_THBS1_upstream2000	1253	1268	+	14.0606	6.28e-06	0.0129	CACCGCCCCCAAGCGG	Other	CDC6	RAD21	498
RAD21	hTFtarget	hg38_mane_ENST00000260356.6_THBS1_upstream2000	1247	1268	+	13.1143	5.97e-06	0.00671	TACGCACACCGCCCCCAAGCGG	Other	CDC6	RAD21	498
RAD21	hTFtarget	hg38_mane_ENST00000260356.6_THBS1_upstream2000	1253	1268	+	13.5606	8.29e-06	0.0306	CACCGCCCCCAAGCGG	Other	CDC6	RAD21	498
RAD21	hTFtarget	hg38_mane_ENST00000260356.6_THBS1_upstream2000	1268	1287	-	10.1364	5.29e-05	0.0301	GCGGCGCTCCCTCGGCCGGC	Other	CDC6	RAD21	498
RAD21	hTFtarget	hg38_mane_ENST00000260356.6_THBS1_upstream2000	1924	1939	+	10.5455	4.58e-05	0.0356	GGCCGCCGCCCATTGG	Other	CDC6	RAD21	498
RAD21	hTFtarget	hg38_mane_ENST00000260356.6_THBS1_upstream2000	780	795	+	15.6447	2.48e-06	0.0089	CAGCAGAGGGAGCGAG	Other	CDC6	RAD21	498
RAD21	hTFtarget	hg38_mane_ENST00000260356.6_THBS1_upstream2000	1868	1883	-	12.2727	1.66e-05	0.0202	CTCCGCCCCCCGCTGC	Other	CDC6	RAD21	498
RAD21	hTFtarget	hg38_mane_ENST00000260356.6_THBS1_upstream2000	1649	1664	-	13.0455	1.01e-05	0.012	CCGCGGGGTGGCGCAG	Other	CDC6	RAD21	498
RAD21	hTFtarget	hg38_mane_ENST00000260356.6_THBS1_upstream2000	1268	1283	+	10.1061	6.01e-05	0.0495	GCCGGCCGAGGGAGCG	Other	CDC6	RAD21	498
RAD21	hTFtarget	hg38_mane_ENST00000260356.6_THBS1_upstream2000	1650	1665	-	9.86364	6.77e-05	0.0495	CCCGCGGGGTGGCGCA	Other	CDC6	RAD21	498
RAD21	hTFtarget	hg38_mane_ENST00000260356.6_THBS1_upstream2000	1268	1283	-	7.96053	7.83e-05	0.0884	CGCTCCCTCGGCCGGC	Other	CDC6	RAD21	498
RAD21	hTFtarget	hg38_mane_ENST00000260356.6_THBS1_upstream2000	1924	1939	+	9	7.84e-05	0.0597	GGCCGCCGCCCATTGG	Other	CDC6	RAD21	498
RAD21	hTFtarget	hg38_mane_ENST00000260356.6_THBS1_upstream2000	1253	1268	-	15.0758	3.73e-06	0.0137	CCGCTTGGGGGCGGTG	Other	CDC6	RAD21	498
RAD21	hTFtarget	hg38_mane_ENST00000260356.6_THBS1_upstream2000	1868	1879	+	11.697	2.95e-05	0.0552	GCAGCGGGGGGC	Other	CDC6	RAD21	498
RAD21	hTFtarget	hg38_mane_ENST00000260356.6_THBS1_upstream2000	779	794	+	11.7727	2.52e-05	0.0812	ACAGCAGAGGGAGCGA	Other	CDC6	RAD21	498
LMNB1	hTFtarget	hg38_mane_ENST00000260356.6_THBS1_upstream2000	1221	1236	+	6.09756	7.04e-05	0.13	GTCCTCCCCGGGCCCC	Other	CDC6	LMNB1	494
LMNB1	hTFtarget	hg38_mane_ENST00000260356.6_THBS1_upstream2000	1874	1889	-	9.67073	1.71e-05	0.0633	TCCTCTCTCCGCCCCC	Other	CDC6	LMNB1	494
LMNB1	hTFtarget	hg38_mane_ENST00000260356.6_THBS1_upstream2000	1253	1268	+	14.7763	5.01e-06	0.00972	CACCGCCCCCAAGCGG	Other	CDC6	LMNB1	494
LMNB1	hTFtarget	hg38_mane_ENST00000260356.6_THBS1_upstream2000	779	794	-	15.0395	4.23e-06	0.00972	TCGCTCCCTCTGCTGT	Other	CDC6	LMNB1	494
LMNB1	hTFtarget	hg38_mane_ENST00000260356.6_THBS1_upstream2000	1269	1284	-	9.75	7.13e-05	0.0921	GCGCTCCCTCGGCCGG	Other	CDC6	LMNB1	494
SMC1A	hTFtarget	hg38_mane_ENST00000260356.6_THBS1_upstream2000	777	792	-	12.4091	1.15e-05	0.00747	GCTCCCTCTGCTGTGA	Other	CDC6	SMC1A	482
SMC1A	hTFtarget	hg38_mane_ENST00000260356.6_THBS1_upstream2000	1251	1270	+	16.7273	1.04e-06	0.00339	CACACCGCCCCCAAGCGGCC	Other	CDC6	SMC1A	482
SMC1A	hTFtarget	hg38_mane_ENST00000260356.6_THBS1_upstream2000	778	792	-	12.3158	1.79e-05	0.0135	GCTCCCTCTGCTGTG	Other	CDC6	SMC1A	482
SMC1A	hTFtarget	hg38_mane_ENST00000260356.6_THBS1_upstream2000	1651	1666	+	13.6061	6.29e-06	0.00525	GCGCCACCCCGCGGGC	Other	CDC6	SMC1A	482
SMC1A	hTFtarget	hg38_mane_ENST00000260356.6_THBS1_upstream2000	1647	1666	+	13.0152	8.28e-06	0.00676	CCCTGCGCCACCCCGCGGGC	Other	CDC6	SMC1A	482
SMC1A	hTFtarget	hg38_mane_ENST00000260356.6_THBS1_upstream2000	1255	1270	+	16.0909	1.58e-06	0.00512	CCGCCCCCAAGCGGCC	Other	CDC6	SMC1A	482
SMC1A	hTFtarget	hg38_mane_ENST00000260356.6_THBS1_upstream2000	1866	1881	-	14.0303	5.05e-06	0.00525	CCGCCCCCCGCTGCCT	Other	CDC6	SMC1A	482
SMC1A	hTFtarget	hg38_mane_ENST00000260356.6_THBS1_upstream2000	777	796	-	12.1061	1.3e-05	0.00852	CCTCGCTCCCTCTGCTGTGA	Other	CDC6	SMC1A	482
SMC1A	hTFtarget	hg38_mane_ENST00000260356.6_THBS1_upstream2000	1926	1941	+	7.80303	8.86e-05	0.041	CCGCCGCCCATTGGCC	Other	CDC6	SMC1A	482
SMC1A	hTFtarget	hg38_mane_ENST00000260356.6_THBS1_upstream2000	1922	1941	+	11.2576	1.96e-05	0.0107	CCGGCCGCCGCCCATTGGCC	Other	CDC6	SMC1A	482
SMC1A	hTFtarget	hg38_mane_ENST00000260356.6_THBS1_upstream2000	1268	1282	-	11.6316	2.53e-05	0.0153	GCTCCCTCGGCCGGC	Other	CDC6	SMC1A	482
SMC1A	hTFtarget	hg38_mane_ENST00000260356.6_THBS1_upstream2000	1867	1881	-	17.0658	1.01e-06	0.00303	CCGCCCCCCGCTGCC	Other	CDC6	SMC1A	482
SMC1A	hTFtarget	hg38_mane_ENST00000260356.6_THBS1_upstream2000	1117	1132	-	7.86364	8.64e-05	0.041	GTGCCCACTCGTGCTT	Other	CDC6	SMC1A	482
SMC1A	hTFtarget	hg38_mane_ENST00000260356.6_THBS1_upstream2000	1267	1282	-	13.5455	6.49e-06	0.00525	GCTCCCTCGGCCGGCC	Other	CDC6	SMC1A	482
SMC1A	hTFtarget	hg38_mane_ENST00000260356.6_THBS1_upstream2000	1866	1885	-	13.0152	8.28e-06	0.00676	CTCTCCGCCCCCCGCTGCCT	Other	CDC6	SMC1A	482
SMC1A	hTFtarget	hg38_mane_ENST00000260356.6_THBS1_upstream2000	1267	1286	-	13.303	7.14e-06	0.00676	CGGCGCTCCCTCGGCCGGCC	Other	CDC6	SMC1A	482
SMC1A	hTFtarget	hg38_mane_ENST00000260356.6_THBS1_upstream2000	1651	1665	+	13.0526	1.21e-05	0.0121	GCGCCACCCCGCGGG	Other	CDC6	SMC1A	482
SMC1A	hTFtarget	hg38_mane_ENST00000260356.6_THBS1_upstream2000	1255	1269	+	14.6974	4.76e-06	0.00717	CCGCCCCCAAGCGGC	Other	CDC6	SMC1A	482
TOP1	hTFtarget	hg38_mane_ENST00000260356.6_THBS1_upstream2000	630	638	-	12.2857	4.15e-05	0.165	TGCAAACAG	Other	CDC6	TOP1	457
TOP1	hTFtarget	hg38_mane_ENST00000260356.6_THBS1_upstream2000	779	793	+	10.75	4.58e-05	0.0479	ACAGCAGAGGGAGCG	Other	CDC6	TOP1	457
TOP1	hTFtarget	hg38_mane_ENST00000260356.6_THBS1_upstream2000	1257	1268	-	12.3684	2.55e-05	0.0431	CCGCTTGGGGGC	Other	CDC6	TOP1	457
TOP1	hTFtarget	hg38_mane_ENST00000260356.6_THBS1_upstream2000	1254	1268	-	13.1579	1.31e-05	0.0479	CCGCTTGGGGGCGGT	Other	CDC6	TOP1	457
TOP1	hTFtarget	hg38_mane_ENST00000260356.6_THBS1_upstream2000	1925	1939	-	11.7237	2.82e-05	0.0479	CCAATGGGCGGCGGC	Other	CDC6	TOP1	457
TOP1	hTFtarget	hg38_mane_ENST00000260356.6_THBS1_upstream2000	779	790	+	13.9737	9.75e-06	0.0329	ACAGCAGAGGGA	Other	CDC6	TOP1	457
TOP1	hTFtarget	hg38_mane_ENST00000260356.6_THBS1_upstream2000	1868	1882	+	10.4737	5.21e-05	0.0479	GCAGCGGGGGGCGGA	Other	CDC6	TOP1	457
BMI1	hTFtarget	hg38_mane_ENST00000260356.6_THBS1_upstream2000	1327	1348	+	10.5714	7.12e-05	0.00391	GCGGCAGGAAAGGGCCCGAAGG	Other	CDC6	BMI1	453
BMI1	hTFtarget	hg38_mane_ENST00000260356.6_THBS1_upstream2000	1321	1342	+	10.4156	7.79e-05	0.00411	GCAGCCGCGGCAGGAAAGGGCC	Other	CDC6	BMI1	453
BMI1	hTFtarget	hg38_mane_ENST00000260356.6_THBS1_upstream2000	1861	1882	+	13.6623	9.85e-06	0.00157	GCGCCAGGCAGCGGGGGGCGGA	Other	CDC6	BMI1	453
BMI1	hTFtarget	hg38_mane_ENST00000260356.6_THBS1_upstream2000	1394	1415	-	10.3377	8.14e-05	0.00412	CCCCGGAGGGAGGTGAGCGCGG	Other	CDC6	BMI1	453
BMI1	hTFtarget	hg38_mane_ENST00000260356.6_THBS1_upstream2000	1277	1298	+	13.2338	1.33e-05	0.00175	GGGAGCGCCGCGGCAGCGGGAG	Other	CDC6	BMI1	453
BMI1	hTFtarget	hg38_mane_ENST00000260356.6_THBS1_upstream2000	1376	1397	-	16.8442	7.64e-07	0.000338	GCGGCGTCGGCGGGGCCGGCAG	Other	CDC6	BMI1	453
BMI1	hTFtarget	hg38_mane_ENST00000260356.6_THBS1_upstream2000	1307	1328	-	16.5065	1.03e-06	0.000338	GCGGCTGCCAGGGGGCCCACAG	Other	CDC6	BMI1	453
BMI1	hTFtarget	hg38_mane_ENST00000260356.6_THBS1_upstream2000	1409	1430	+	12.4935	2.19e-05	0.00233	TCCGGGGCGGGCGTGGGGCCAG	Other	CDC6	BMI1	453
BMI1	hTFtarget	hg38_mane_ENST00000260356.6_THBS1_upstream2000	1256	1277	+	10.6364	6.86e-05	0.00391	CGCCCCCAAGCGGCCGGCCGAG	Other	CDC6	BMI1	453
BMI1	hTFtarget	hg38_mane_ENST00000260356.6_THBS1_upstream2000	1876	1897	+	11.1948	4.94e-05	0.00342	GGGCGGAGAGAGGAGCCCAGAC	Other	CDC6	BMI1	453
BMI1	hTFtarget	hg38_mane_ENST00000260356.6_THBS1_upstream2000	152	173	+	11.0649	5.34e-05	0.00361	CCAGTGGGCCAGAGGAGCCCAG	Other	CDC6	BMI1	453
BMI1	hTFtarget	hg38_mane_ENST00000260356.6_THBS1_upstream2000	744	765	-	11.3117	4.6e-05	0.00333	CGGGCTCGCTCCGAGGCCAGGG	Other	CDC6	BMI1	453
BMI1	hTFtarget	hg38_mane_ENST00000260356.6_THBS1_upstream2000	1900	1921	-	11.8831	3.24e-05	0.00284	GCAGGAAGCGGGAGGTGGGGGC	Other	CDC6	BMI1	453
BMI1	hTFtarget	hg38_mane_ENST00000260356.6_THBS1_upstream2000	1374	1395	-	10.0519	9.55e-05	0.00453	GGCGTCGGCGGGGCCGGCAGGT	Other	CDC6	BMI1	453
BMI1	hTFtarget	hg38_mane_ENST00000260356.6_THBS1_upstream2000	1670	1691	-	10.1299	9.15e-05	0.0045	GGGGCTGGGGAGACCACCTAGG	Other	CDC6	BMI1	453
BMI1	hTFtarget	hg38_mane_ENST00000260356.6_THBS1_upstream2000	1537	1558	-	10.3896	7.9e-05	0.00411	GGGCCGACGGGGCGCAGGGGAC	Other	CDC6	BMI1	453
BMI1	hTFtarget	hg38_mane_ENST00000260356.6_THBS1_upstream2000	1902	1923	-	15.4805	2.47e-06	0.000542	GGGCAGGAAGCGGGAGGTGGGG	Other	CDC6	BMI1	453
BMI1	hTFtarget	hg38_mane_ENST00000260356.6_THBS1_upstream2000	1268	1289	+	13.8831	8.41e-06	0.00157	GCCGGCCGAGGGAGCGCCGCGG	Other	CDC6	BMI1	453
BMI1	hTFtarget	hg38_mane_ENST00000260356.6_THBS1_upstream2000	1265	1286	+	14.3117	6.14e-06	0.00124	GCGGCCGGCCGAGGGAGCGCCG	Other	CDC6	BMI1	453
BMI1	hTFtarget	hg38_mane_ENST00000260356.6_THBS1_upstream2000	1864	1885	+	16.4156	1.12e-06	0.000338	CCAGGCAGCGGGGGGCGGAGAG	Other	CDC6	BMI1	453
BMI1	hTFtarget	hg38_mane_ENST00000260356.6_THBS1_upstream2000	1910	1931	-	12.7273	1.88e-05	0.00225	CGGCGGCCGGGCAGGAAGCGGG	Other	CDC6	BMI1	453
BMI1	hTFtarget	hg38_mane_ENST00000260356.6_THBS1_upstream2000	1489	1510	+	11.4286	4.29e-05	0.00323	TCAGCGAGGGCCCGAGGGGCAG	Other	CDC6	BMI1	453
BMI1	hTFtarget	hg38_mane_ENST00000260356.6_THBS1_upstream2000	1914	1935	-	13.6234	1.01e-05	0.00157	TGGGCGGCGGCCGGGCAGGAAG	Other	CDC6	BMI1	453
BMI1	hTFtarget	hg38_mane_ENST00000260356.6_THBS1_upstream2000	685	706	-	10.5974	7.02e-05	0.00391	GGGCAGGGGGAAACCCCTGGGG	Other	CDC6	BMI1	453
BMI1	hTFtarget	hg38_mane_ENST00000260356.6_THBS1_upstream2000	1308	1329	+	10.1169	9.21e-05	0.0045	TGTGGGCCCCCTGGCAGCCGCG	Other	CDC6	BMI1	453
BMI1	hTFtarget	hg38_mane_ENST00000260356.6_THBS1_upstream2000	1283	1304	+	10.7013	6.61e-05	0.00387	GCCGCGGCAGCGGGAGAGGCGT	Other	CDC6	BMI1	453
BMI1	hTFtarget	hg38_mane_ENST00000260356.6_THBS1_upstream2000	1868	1889	+	16.1429	1.42e-06	0.00034	GCAGCGGGGGGCGGAGAGAGGA	Other	CDC6	BMI1	453
BMI1	hTFtarget	hg38_mane_ENST00000260356.6_THBS1_upstream2000	1533	1554	-	10.8182	6.17e-05	0.00387	CGACGGGGCGCAGGGGACACCA	Other	CDC6	BMI1	453
BMI1	hTFtarget	hg38_mane_ENST00000260356.6_THBS1_upstream2000	1377	1398	-	12.5325	2.13e-05	0.00233	CGCGGCGTCGGCGGGGCCGGCA	Other	CDC6	BMI1	453
BMI1	hTFtarget	hg38_mane_ENST00000260356.6_THBS1_upstream2000	1858	1879	+	10.7792	6.31e-05	0.00387	TGCGCGCCAGGCAGCGGGGGGC	Other	CDC6	BMI1	453
BMI1	hTFtarget	hg38_mane_ENST00000260356.6_THBS1_upstream2000	1324	1345	+	11.5195	4.06e-05	0.00314	GCCGCGGCAGGAAAGGGCCCGA	Other	CDC6	BMI1	453
BMI1	hTFtarget	hg38_mane_ENST00000260356.6_THBS1_upstream2000	1903	1924	-	16.2597	1.28e-06	0.000338	CGGGCAGGAAGCGGGAGGTGGG	Other	CDC6	BMI1	453
BMI1	hTFtarget	hg38_mane_ENST00000260356.6_THBS1_upstream2000	1271	1292	+	11.6234	3.81e-05	0.00304	GGCCGAGGGAGCGCCGCGGCAG	Other	CDC6	BMI1	453
BMI1	hTFtarget	hg38_mane_ENST00000260356.6_THBS1_upstream2000	1279	1300	+	11.6364	3.78e-05	0.00304	GAGCGCCGCGGCAGCGGGAGAG	Other	CDC6	BMI1	453
BMI1	hTFtarget	hg38_mane_ENST00000260356.6_THBS1_upstream2000	1920	1941	-	10.7273	6.51e-05	0.00387	GGCCAATGGGCGGCGGCCGGGC	Other	CDC6	BMI1	453
BMI1	hTFtarget	hg38_mane_ENST00000260356.6_THBS1_upstream2000	1483	1504	+	16.2987	1.24e-06	0.000338	GGAGAGTCAGCGAGGGCCCGAG	Other	CDC6	BMI1	453
BMI1	hTFtarget	hg38_mane_ENST00000260356.6_THBS1_upstream2000	1862	1883	+	19.0519	8.36e-08	0.00022	CGCCAGGCAGCGGGGGGCGGAG	Other	CDC6	BMI1	453
BMI1	hTFtarget	hg38_mane_ENST00000260356.6_THBS1_upstream2000	1383	1404	-	16.4935	1.05e-06	0.000338	GGTGAGCGCGGCGTCGGCGGGG	Other	CDC6	BMI1	453
BMI1	hTFtarget	hg38_mane_ENST00000260356.6_THBS1_upstream2000	686	707	-	13.7273	9.41e-06	0.00157	CGGGCAGGGGGAAACCCCTGGG	Other	CDC6	BMI1	453
BMI1	hTFtarget	hg38_mane_ENST00000260356.6_THBS1_upstream2000	1385	1406	-	10.9221	5.81e-05	0.00383	GAGGTGAGCGCGGCGTCGGCGG	Other	CDC6	BMI1	453
BMI1	hTFtarget	hg38_mane_ENST00000260356.6_THBS1_upstream2000	1921	1942	-	16.5325	1.01e-06	0.000338	CGGCCAATGGGCGGCGGCCGGG	Other	CDC6	BMI1	453
BMI1	hTFtarget	hg38_mane_ENST00000260356.6_THBS1_upstream2000	1647	1668	-	12.1558	2.72e-05	0.00247	GGGCCCGCGGGGTGGCGCAGGG	Other	CDC6	BMI1	453
BMI1	hTFtarget	hg38_mane_ENST00000260356.6_THBS1_upstream2000	1918	1939	-	10.3766	7.96e-05	0.00411	CCAATGGGCGGCGGCCGGGCAG	Other	CDC6	BMI1	453
BMI1	hTFtarget	hg38_mane_ENST00000260356.6_THBS1_upstream2000	1392	1413	-	16.8571	7.55e-07	0.000338	CCGGAGGGAGGTGAGCGCGGCG	Other	CDC6	BMI1	453
BMI1	hTFtarget	hg38_mane_ENST00000260356.6_THBS1_upstream2000	1650	1671	-	10.7273	6.51e-05	0.00387	GGAGGGCCCGCGGGGTGGCGCA	Other	CDC6	BMI1	453
BMI1	hTFtarget	hg38_mane_ENST00000260356.6_THBS1_upstream2000	1375	1396	+	12.3247	2.44e-05	0.00247	CCTGCCGGCCCCGCCGACGCCG	Other	CDC6	BMI1	453
BMI1	hTFtarget	hg38_mane_ENST00000260356.6_THBS1_upstream2000	1874	1895	+	16.5844	9.65e-07	0.000338	GGGGGCGGAGAGAGGAGCCCAG	Other	CDC6	BMI1	453
BMI1	hTFtarget	hg38_mane_ENST00000260356.6_THBS1_upstream2000	1266	1287	+	12.1948	2.66e-05	0.00247	CGGCCGGCCGAGGGAGCGCCGC	Other	CDC6	BMI1	453
BMI1	hTFtarget	hg38_mane_ENST00000260356.6_THBS1_upstream2000	1871	1892	+	13.3377	1.24e-05	0.00172	GCGGGGGGCGGAGAGAGGAGCC	Other	CDC6	BMI1	453
BMI1	hTFtarget	hg38_mane_ENST00000260356.6_THBS1_upstream2000	1313	1334	-	12.4805	2.21e-05	0.00233	CCTGCCGCGGCTGCCAGGGGGC	Other	CDC6	BMI1	453
BMI1	hTFtarget	hg38_mane_ENST00000260356.6_THBS1_upstream2000	1908	1929	-	12.8571	1.72e-05	0.00216	GCGGCCGGGCAGGAAGCGGGAG	Other	CDC6	BMI1	453
BMI1	hTFtarget	hg38_mane_ENST00000260356.6_THBS1_upstream2000	1262	1283	+	12.2727	2.53e-05	0.00247	CAAGCGGCCGGCCGAGGGAGCG	Other	CDC6	BMI1	453
BMI1	hTFtarget	hg38_mane_ENST00000260356.6_THBS1_upstream2000	1657	1678	-	11.8052	3.4e-05	0.00289	CCACCTAGGAGGGCCCGCGGGG	Other	CDC6	BMI1	453
BMI1	hTFtarget	hg38_mane_ENST00000260356.6_THBS1_upstream2000	1258	1279	+	10.039	9.62e-05	0.00453	CCCCCAAGCGGCCGGCCGAGGG	Other	CDC6	BMI1	453
BMI1	hTFtarget	hg38_mane_ENST00000260356.6_THBS1_upstream2000	1527	1548	-	13.5065	1.1e-05	0.00161	GGCGCAGGGGACACCAAGAGAG	Other	CDC6	BMI1	453
BMI1	hTFtarget	hg38_mane_ENST00000260356.6_THBS1_upstream2000	1909	1930	-	11.2857	4.68e-05	0.00333	GGCGGCCGGGCAGGAAGCGGGA	Other	CDC6	BMI1	453
HIF1A	hTFtarget	hg38_mane_ENST00000260356.6_THBS1_upstream2000	540	558	-	14.9079	2.33e-06	0.00162	GTGTGTGTGTGTGTGTGTG	TF	CDC6	HIF1A	440
HIF1A	hTFtarget	hg38_mane_ENST00000260356.6_THBS1_upstream2000	1985	2000	+	10.4805	9.67e-05	0.0306	GCTCCTCCGCCTTGCC	TF	CDC6	HIF1A	440
HIF1A	hTFtarget	hg38_mane_ENST00000260356.6_THBS1_upstream2000	536	551	+	23.2208	2.15e-10	1.13e-07	CACACACACACACACA	TF	CDC6	HIF1A	440
HIF1A	hTFtarget	hg38_mane_ENST00000260356.6_THBS1_upstream2000	818	829	+	12.3247	3.13e-05	0.0404	GAGATGAATGGA	TF	CDC6	HIF1A	440
HIF1A	hTFtarget	hg38_mane_ENST00000260356.6_THBS1_upstream2000	988	1003	-	10.5065	9.51e-05	0.0306	TCCCTTTTTCCTCCCT	TF	CDC6	HIF1A	440
HIF1A	hTFtarget	hg38_mane_ENST00000260356.6_THBS1_upstream2000	300	311	+	13.8182	8.88e-06	0.0289	GAAGGGGAGGGA	TF	CDC6	HIF1A	440
HIF1A	hTFtarget	hg38_mane_ENST00000260356.6_THBS1_upstream2000	290	301	+	11.4805	5.26e-05	0.0509	GAAGGAGAAGGA	TF	CDC6	HIF1A	440
HIF1A	database	hg38_mane_ENST00000260356.6_THBS1_upstream2000	1416	1427	+	12.9266	2.61e-05	0.0835	CGGGCGTGGGGC	TF	CDC6	HIF1A	440
HIF1A	hTFtarget	hg38_mane_ENST00000260356.6_THBS1_upstream2000	542	560	-	14.9079	2.33e-06	0.00162	GTGTGTGTGTGTGTGTGTG	TF	CDC6	HIF1A	440
HIF1A	hTFtarget	hg38_mane_ENST00000260356.6_THBS1_upstream2000	304	319	-	14.1558	6.37e-06	0.00443	CATCCATCTCCCTCCC	TF	CDC6	HIF1A	440
HIF1A	hTFtarget	hg38_mane_ENST00000260356.6_THBS1_upstream2000	548	563	+	20.7662	1.05e-08	4.72e-06	CACACACACACACACC	TF	CDC6	HIF1A	440
HIF1A	hTFtarget	hg38_mane_ENST00000260356.6_THBS1_upstream2000	544	559	+	23.2208	2.15e-10	1.13e-07	CACACACACACACACA	TF	CDC6	HIF1A	440
HIF1A	database	hg38_mane_ENST00000260356.6_THBS1_upstream2000	1415	1426	+	11.1837	8.42e-05	0.136	GCGGGCGTGGGG	TF	CDC6	HIF1A	440
HIF1A	database	hg38_mane_ENST00000260356.6_THBS1_upstream2000	1770	1781	+	11.4545	7.23e-05	0.141	GGCTGCGTGGGC	TF	CDC6	HIF1A	440
HIF1A	hTFtarget	hg38_mane_ENST00000260356.6_THBS1_upstream2000	294	309	-	16.2987	7.99e-07	0.00139	CCTCCCCTTCCTTCTC	TF	CDC6	HIF1A	440
HIF1A	hTFtarget	hg38_mane_ENST00000260356.6_THBS1_upstream2000	298	313	-	16.4416	6.88e-07	0.00139	TCTCCCTCCCCTTCCT	TF	CDC6	HIF1A	440
HIF1A	hTFtarget	hg38_mane_ENST00000260356.6_THBS1_upstream2000	1869	1886	-	3.5	3.7e-05	0.0443	TCTCTCCGCCCCCCGCTG	TF	CDC6	HIF1A	440
HIF1A	hTFtarget	hg38_mane_ENST00000260356.6_THBS1_upstream2000	1871	1888	-	2.85526	4.55e-05	0.0443	CCTCTCTCCGCCCCCCGC	TF	CDC6	HIF1A	440
HIF1A	hTFtarget	hg38_mane_ENST00000260356.6_THBS1_upstream2000	306	317	+	13.2338	1.49e-05	0.0289	GAGGGAGATGGA	TF	CDC6	HIF1A	440
HIF1A	database	hg38_mane_ENST00000260356.6_THBS1_upstream2000	1770	1781	+	11.4082	7.22e-05	0.136	GGCTGCGTGGGC	TF	CDC6	HIF1A	440
HIF1A	hTFtarget	hg38_mane_ENST00000260356.6_THBS1_upstream2000	546	561	+	23.2208	2.15e-10	1.13e-07	CACACACACACACACA	TF	CDC6	HIF1A	440
HIF1A	hTFtarget	hg38_mane_ENST00000260356.6_THBS1_upstream2000	542	557	+	23.2208	2.15e-10	1.13e-07	CACACACACACACACA	TF	CDC6	HIF1A	440
HIF1A	hTFtarget	hg38_mane_ENST00000260356.6_THBS1_upstream2000	296	307	+	10.3636	9.15e-05	0.0708	GAAGGAAGGGGA	TF	CDC6	HIF1A	440
HIF1A	hTFtarget	hg38_mane_ENST00000260356.6_THBS1_upstream2000	414	431	+	2.59211	4.94e-05	0.0443	CTTTTCTTTCTGCCTCCC	TF	CDC6	HIF1A	440
HIF1A	database	hg38_mane_ENST00000260356.6_THBS1_upstream2000	1415	1426	+	11.2121	8.51e-05	0.141	GCGGGCGTGGGG	TF	CDC6	HIF1A	440
HIF1A	hTFtarget	hg38_mane_ENST00000260356.6_THBS1_upstream2000	296	313	-	4.40789	2.75e-05	0.0443	TCTCCCTCCCCTTCCTTC	TF	CDC6	HIF1A	440
HIF1A	hTFtarget	hg38_mane_ENST00000260356.6_THBS1_upstream2000	1871	1886	-	11.7403	4.19e-05	0.0207	TCTCTCCGCCCCCCGC	TF	CDC6	HIF1A	440
HIF1A	hTFtarget	hg38_mane_ENST00000260356.6_THBS1_upstream2000	534	549	+	20.1948	2.21e-08	8.66e-06	TACACACACACACACA	TF	CDC6	HIF1A	440
HIF1A	hTFtarget	hg38_mane_ENST00000260356.6_THBS1_upstream2000	536	554	-	14.9079	2.33e-06	0.00162	GTGTGTGTGTGTGTGTGTG	TF	CDC6	HIF1A	440
HIF1A	hTFtarget	hg38_mane_ENST00000260356.6_THBS1_upstream2000	1907	1922	+	11.5584	4.75e-05	0.0207	CCTCCCGCTTCCTGCC	TF	CDC6	HIF1A	440
HIF1A	hTFtarget	hg38_mane_ENST00000260356.6_THBS1_upstream2000	540	555	+	23.2208	2.15e-10	1.13e-07	CACACACACACACACA	TF	CDC6	HIF1A	440
HIF1A	hTFtarget	hg38_mane_ENST00000260356.6_THBS1_upstream2000	288	303	-	14.2597	5.81e-06	0.00443	CTTCCTTCTCCTTCTA	TF	CDC6	HIF1A	440
HIF1A	hTFtarget	hg38_mane_ENST00000260356.6_THBS1_upstream2000	989	1004	-	10.7013	8.4e-05	0.0306	TTCCCTTTTTCCTCCC	TF	CDC6	HIF1A	440
HIF1A	hTFtarget	hg38_mane_ENST00000260356.6_THBS1_upstream2000	416	431	+	15.8571	1.27e-06	0.00148	TTTCTTTCTGCCTCCC	TF	CDC6	HIF1A	440
HIF1A	database	hg38_mane_ENST00000260356.6_THBS1_upstream2000	1415	1428	+	13.398	1.56e-05	0.0495	GCGGGCGTGGGGCC	TF	CDC6	HIF1A	440
HIF1A	hTFtarget	hg38_mane_ENST00000260356.6_THBS1_upstream2000	544	562	-	14.9079	2.33e-06	0.00162	GTGTGTGTGTGTGTGTGTG	TF	CDC6	HIF1A	440
HIF1A	hTFtarget	hg38_mane_ENST00000260356.6_THBS1_upstream2000	538	556	-	14.9079	2.33e-06	0.00162	GTGTGTGTGTGTGTGTGTG	TF	CDC6	HIF1A	440
HIF1A	hTFtarget	hg38_mane_ENST00000260356.6_THBS1_upstream2000	1873	1888	-	13.2338	1.37e-05	0.00794	CCTCTCTCCGCCCCCC	TF	CDC6	HIF1A	440
HIF1A	hTFtarget	hg38_mane_ENST00000260356.6_THBS1_upstream2000	1769	1784	-	12.3377	2.58e-05	0.00897	CCCGCCCACGCAGCCT	TF	CDC6	HIF1A	440
HIF1A	hTFtarget	hg38_mane_ENST00000260356.6_THBS1_upstream2000	538	553	+	23.2208	2.15e-10	1.13e-07	CACACACACACACACA	TF	CDC6	HIF1A	440
HIF1A	hTFtarget	hg38_mane_ENST00000260356.6_THBS1_upstream2000	534	552	-	10.8289	1.63e-05	0.00941	GTGTGTGTGTGTGTGTGTA	TF	CDC6	HIF1A	440
PRKDC	hTFtarget	hg38_mane_ENST00000260356.6_THBS1_upstream2000	1930	1942	+	15.8	5.4e-07	0.00211	CGCCCATTGGCCG	Other	CDC6	PRKDC	436
PRKDC	hTFtarget	hg38_mane_ENST00000260356.6_THBS1_upstream2000	1501	1511	-	11.1286	8.29e-05	0.326	CCTGCCCCTCG	Other	CDC6	PRKDC	436
PRKDC	hTFtarget	hg38_mane_ENST00000260356.6_THBS1_upstream2000	1901	1912	-	10.5526	6.5e-05	0.0379	GGGAGGTGGGGG	Other	CDC6	PRKDC	436
PRKDC	hTFtarget	hg38_mane_ENST00000260356.6_THBS1_upstream2000	1932	1943	+	16.25	9.37e-07	0.00373	CCCATTGGCCGG	Other	CDC6	PRKDC	436
PRKDC	hTFtarget	hg38_mane_ENST00000260356.6_THBS1_upstream2000	1775	1790	-	12.0132	2.7e-05	0.0229	TCGGTGCCCGCCCACG	Other	CDC6	PRKDC	436
PRKDC	hTFtarget	hg38_mane_ENST00000260356.6_THBS1_upstream2000	1683	1698	+	13.9342	9.2e-06	0.0104	CCCAGCCCCGTCCCTT	Other	CDC6	PRKDC	436
PRKDC	hTFtarget	hg38_mane_ENST00000260356.6_THBS1_upstream2000	1930	1941	-	14.7	3.64e-06	0.0145	GGCCAATGGGCG	Other	CDC6	PRKDC	436
PRKDC	hTFtarget	hg38_mane_ENST00000260356.6_THBS1_upstream2000	1873	1884	+	15.25	4.3e-06	0.00753	GGGGGGCGGAGA	Other	CDC6	PRKDC	436
PRKDC	hTFtarget	hg38_mane_ENST00000260356.6_THBS1_upstream2000	1775	1786	+	13.0263	1.85e-05	0.0216	CGTGGGCGGGCA	Other	CDC6	PRKDC	436
PRKDC	hTFtarget	hg38_mane_ENST00000260356.6_THBS1_upstream2000	1897	1912	+	11.1184	4.21e-05	0.0285	CTGGCCCCCACCTCCC	Other	CDC6	PRKDC	436
PRKDC	hTFtarget	hg38_mane_ENST00000260356.6_THBS1_upstream2000	1815	1830	+	9.21053	9.85e-05	0.0371	CCAAGCCCCGACCCCC	Other	CDC6	PRKDC	436
PRKDC	hTFtarget	hg38_mane_ENST00000260356.6_THBS1_upstream2000	1589	1604	+	9.39474	9.12e-05	0.0371	CTAGTATCCACCTCTC	Other	CDC6	PRKDC	436
PRKDC	hTFtarget	hg38_mane_ENST00000260356.6_THBS1_upstream2000	1873	1888	-	15.7632	2.69e-06	0.00733	CCTCTCTCCGCCCCCC	Other	CDC6	PRKDC	436
PRKDC	hTFtarget	hg38_mane_ENST00000260356.6_THBS1_upstream2000	1826	1837	-	16.1579	2.07e-06	0.00725	AGGGGGCGGGGG	Other	CDC6	PRKDC	436
PRKDC	hTFtarget	hg38_mane_ENST00000260356.6_THBS1_upstream2000	1410	1421	+	11.2763	4.69e-05	0.0379	CCGGGGCGGGCG	Other	CDC6	PRKDC	436
PRKDC	hTFtarget	hg38_mane_ENST00000260356.6_THBS1_upstream2000	1252	1263	-	10.6184	6.28e-05	0.0379	TGGGGGCGGTGT	Other	CDC6	PRKDC	436
PRKDC	hTFtarget	hg38_mane_ENST00000260356.6_THBS1_upstream2000	1378	1393	+	9.30263	9.48e-05	0.0371	GCCGGCCCCGCCGACG	Other	CDC6	PRKDC	436
PRKDC	hTFtarget	hg38_mane_ENST00000260356.6_THBS1_upstream2000	1935	1941	-	12.1316	5.35e-05	0.206	GGCCAAT	Other	CDC6	PRKDC	436
PRKDC	hTFtarget	hg38_mane_ENST00000260356.6_THBS1_upstream2000	1416	1431	-	10.3684	5.97e-05	0.0337	GCTGGCCCCACGCCCG	Other	CDC6	PRKDC	436
PRKDC	hTFtarget	hg38_mane_ENST00000260356.6_THBS1_upstream2000	1822	1837	+	15.0921	4.33e-06	0.00733	CCGACCCCCGCCCCCT	Other	CDC6	PRKDC	436
HDAC2	hTFtarget	hg38_mane_ENST00000260356.6_THBS1_upstream2000	1867	1891	+	13.5857	4.65e-06	0.000866	GGCAGCGGGGGGCGGAGAGAGGAGC	Other	CDC6	HDAC2	413
HDAC2	hTFtarget	hg38_mane_ENST00000260356.6_THBS1_upstream2000	1371	1395	-	13.0571	6.13e-06	0.000998	GGCGTCGGCGGGGCCGGCAGGTTGG	Other	CDC6	HDAC2	413
HDAC2	hTFtarget	hg38_mane_ENST00000260356.6_THBS1_upstream2000	1917	1938	-	8.98684	4.65e-05	0.00397	CAATGGGCGGCGGCCGGGCAGG	Other	CDC6	HDAC2	413
HDAC2	hTFtarget	hg38_mane_ENST00000260356.6_THBS1_upstream2000	1281	1302	-	8.98684	4.65e-05	0.00397	GCCTCTCCCGCTGCCGCGGCGC	Other	CDC6	HDAC2	413
HDAC2	hTFtarget	hg38_mane_ENST00000260356.6_THBS1_upstream2000	1811	1835	-	10.1857	2.48e-05	0.00213	GGGGCGGGGGTCGGGGCTTGGGAGC	Other	CDC6	HDAC2	413
HDAC2	hTFtarget	hg38_mane_ENST00000260356.6_THBS1_upstream2000	1397	1418	+	11.8158	1.38e-05	0.00273	CGCTCACCTCCCTCCGGGGCGG	Other	CDC6	HDAC2	413
HDAC2	hTFtarget	hg38_mane_ENST00000260356.6_THBS1_upstream2000	1908	1929	+	9.51316	3.76e-05	0.00394	CTCCCGCTTCCTGCCCGGCCGC	Other	CDC6	HDAC2	413
HDAC2	hTFtarget	hg38_mane_ENST00000260356.6_THBS1_upstream2000	1484	1508	+	10.1571	2.51e-05	0.00213	GAGAGTCAGCGAGGGCCCGAGGGGC	Other	CDC6	HDAC2	413
HDAC2	hTFtarget	hg38_mane_ENST00000260356.6_THBS1_upstream2000	285	296	-	13.2561	1.32e-05	0.0501	CTCCTTCTACAG	Other	CDC6	HDAC2	413
HDAC2	hTFtarget	hg38_mane_ENST00000260356.6_THBS1_upstream2000	1215	1223	-	14.6579	1.26e-05	0.0418	GACAGCTGC	Other	CDC6	HDAC2	413
HDAC2	hTFtarget	hg38_mane_ENST00000260356.6_THBS1_upstream2000	1899	1923	-	9.85714	2.88e-05	0.00228	GGGCAGGAAGCGGGAGGTGGGGGCC	Other	CDC6	HDAC2	413
HDAC2	hTFtarget	hg38_mane_ENST00000260356.6_THBS1_upstream2000	1527	1551	-	8.57143	5.08e-05	0.00308	CGGGGCGCAGGGGACACCAAGAGAG	Other	CDC6	HDAC2	413
HDAC2	hTFtarget	hg38_mane_ENST00000260356.6_THBS1_upstream2000	1856	1880	+	11.6	1.27e-05	0.00158	GTTGCGCGCCAGGCAGCGGGGGGCG	Other	CDC6	HDAC2	413
HDAC2	hTFtarget	hg38_mane_ENST00000260356.6_THBS1_upstream2000	1863	1887	+	15.6571	1.49e-06	0.000571	GCCAGGCAGCGGGGGGCGGAGAGAG	Other	CDC6	HDAC2	413
HDAC2	hTFtarget	hg38_mane_ENST00000260356.6_THBS1_upstream2000	1279	1300	-	9.85526	3.26e-05	0.00394	CTCTCCCGCTGCCGCGGCGCTC	Other	CDC6	HDAC2	413
HDAC2	hTFtarget	hg38_mane_ENST00000260356.6_THBS1_upstream2000	1261	1285	+	8.31429	5.67e-05	0.00328	CCAAGCGGCCGGCCGAGGGAGCGCC	Other	CDC6	HDAC2	413
HDAC2	hTFtarget	hg38_mane_ENST00000260356.6_THBS1_upstream2000	1377	1401	-	9.67143	3.13e-05	0.0024	GAGCGCGGCGTCGGCGGGGCCGGCA	Other	CDC6	HDAC2	413
HDAC2	hTFtarget	hg38_mane_ENST00000260356.6_THBS1_upstream2000	1251	1272	+	9.55263	3.7e-05	0.00394	CACACCGCCCCCAAGCGGCCGG	Other	CDC6	HDAC2	413
HDAC2	hTFtarget	hg38_mane_ENST00000260356.6_THBS1_upstream2000	1904	1928	-	12.2857	9.07e-06	0.00131	CGGCCGGGCAGGAAGCGGGAGGTGG	Other	CDC6	HDAC2	413
HDAC2	hTFtarget	hg38_mane_ENST00000260356.6_THBS1_upstream2000	1274	1295	-	10.0132	3.05e-05	0.00394	CCGCTGCCGCGGCGCTCCCTCG	Other	CDC6	HDAC2	413
HDAC2	hTFtarget	hg38_mane_ENST00000260356.6_THBS1_upstream2000	1911	1932	+	7.40789	8.52e-05	0.00536	CCGCTTCCTGCCCGGCCGCCGC	Other	CDC6	HDAC2	413
HDAC2	hTFtarget	hg38_mane_ENST00000260356.6_THBS1_upstream2000	1260	1281	-	12.2368	1.13e-05	0.00251	CTCCCTCGGCCGGCCGCTTGGG	Other	CDC6	HDAC2	413
HDAC2	hTFtarget	hg38_mane_ENST00000260356.6_THBS1_upstream2000	1257	1281	+	11.6714	1.23e-05	0.00158	GCCCCCAAGCGGCCGGCCGAGGGAG	Other	CDC6	HDAC2	413
HDAC2	hTFtarget	hg38_mane_ENST00000260356.6_THBS1_upstream2000	1277	1285	+	9.93421	9.99e-05	0.11	GGGAGCGCC	Other	CDC6	HDAC2	413
HDAC2	hTFtarget	hg38_mane_ENST00000260356.6_THBS1_upstream2000	1909	1933	-	7	9.77e-05	0.00447	GGCGGCGGCCGGGCAGGAAGCGGGA	Other	CDC6	HDAC2	413
HDAC2	hTFtarget	hg38_mane_ENST00000260356.6_THBS1_upstream2000	1646	1667	+	7.40789	8.52e-05	0.00536	CCCCTGCGCCACCCCGCGGGCC	Other	CDC6	HDAC2	413
HDAC2	hTFtarget	hg38_mane_ENST00000260356.6_THBS1_upstream2000	1416	1437	-	8.56579	5.49e-05	0.00429	TCCTGAGCTGGCCCCACGCCCG	Other	CDC6	HDAC2	413
HDAC2	hTFtarget	hg38_mane_ENST00000260356.6_THBS1_upstream2000	1651	1675	-	8.01429	6.44e-05	0.0035	CCTAGGAGGGCCCGCGGGGTGGCGC	Other	CDC6	HDAC2	413
HDAC2	hTFtarget	hg38_mane_ENST00000260356.6_THBS1_upstream2000	1047	1058	+	11.1667	9.84e-05	0.196	GCTCTGTAAATA	Other	CDC6	HDAC2	413
HDAC2	hTFtarget	hg38_mane_ENST00000260356.6_THBS1_upstream2000	1647	1668	+	10.5921	2.38e-05	0.00362	CCCTGCGCCACCCCGCGGGCCC	Other	CDC6	HDAC2	413
HDAC2	hTFtarget	hg38_mane_ENST00000260356.6_THBS1_upstream2000	1407	1431	+	9.48571	3.4e-05	0.00248	CCTCCGGGGCGGGCGTGGGGCCAGC	Other	CDC6	HDAC2	413
HDAC2	hTFtarget	hg38_mane_ENST00000260356.6_THBS1_upstream2000	1262	1283	-	9.47368	3.82e-05	0.00394	CGCTCCCTCGGCCGGCCGCTTG	Other	CDC6	HDAC2	413
HDAC2	hTFtarget	hg38_mane_ENST00000260356.6_THBS1_upstream2000	1372	1393	+	9.19737	4.27e-05	0.00397	CAACCTGCCGGCCCCGCCGACG	Other	CDC6	HDAC2	413
HDAC2	hTFtarget	hg38_mane_ENST00000260356.6_THBS1_upstream2000	1474	1498	+	14.2429	3.27e-06	0.000853	GACGGTGGAGGAGAGTCAGCGAGGG	Other	CDC6	HDAC2	413
HDAC2	hTFtarget	hg38_mane_ENST00000260356.6_THBS1_upstream2000	1912	1933	+	12.1711	1.17e-05	0.00251	CGCTTCCTGCCCGGCCGCCGCC	Other	CDC6	HDAC2	413
HDAC2	hTFtarget	hg38_mane_ENST00000260356.6_THBS1_upstream2000	1871	1895	+	15.0429	2.11e-06	0.00061	GCGGGGGGCGGAGAGAGGAGCCCAG	Other	CDC6	HDAC2	413
HDAC2	hTFtarget	hg38_mane_ENST00000260356.6_THBS1_upstream2000	1891	1912	+	13.4605	6.21e-06	0.00251	CCCAGACTGGCCCCCACCTCCC	Other	CDC6	HDAC2	413
HDAC2	hTFtarget	hg38_mane_ENST00000260356.6_THBS1_upstream2000	1860	1881	-	17.8684	4.94e-07	0.00127	CCGCCCCCCGCTGCCTGGCGCG	Other	CDC6	HDAC2	413
HDAC2	hTFtarget	hg38_mane_ENST00000260356.6_THBS1_upstream2000	1386	1410	-	13.7429	4.28e-06	0.000858	GAGGGAGGTGAGCGCGGCGTCGGCG	Other	CDC6	HDAC2	413
HDAC2	hTFtarget	hg38_mane_ENST00000260356.6_THBS1_upstream2000	1897	1918	+	10.7763	2.2e-05	0.00354	CTGGCCCCCACCTCCCGCTTCC	Other	CDC6	HDAC2	413
HDAC2	hTFtarget	hg38_mane_ENST00000260356.6_THBS1_upstream2000	1379	1403	-	17.3714	5.37e-07	0.000466	GTGAGCGCGGCGTCGGCGGGGCCGG	Other	CDC6	HDAC2	413
HDAC2	hTFtarget	hg38_mane_ENST00000260356.6_THBS1_upstream2000	1535	1556	+	9.05263	4.53e-05	0.00397	GTGTCCCCTGCGCCCCGTCGGC	Other	CDC6	HDAC2	413
HDAC2	hTFtarget	hg38_mane_ENST00000260356.6_THBS1_upstream2000	421	442	+	12.5595	1.71e-05	0.0667	TTCTGCCTCCCAACATCTGAAA	Other	CDC6	HDAC2	413
HDAC2	hTFtarget	hg38_mane_ENST00000260356.6_THBS1_upstream2000	1270	1294	+	8.25714	5.81e-05	0.00328	CGGCCGAGGGAGCGCCGCGGCAGCG	Other	CDC6	HDAC2	413
HDAC2	hTFtarget	hg38_mane_ENST00000260356.6_THBS1_upstream2000	1866	1887	-	9.06579	4.5e-05	0.00397	CTCTCTCCGCCCCCCGCTGCCT	Other	CDC6	HDAC2	413
HDAC2	hTFtarget	hg38_mane_ENST00000260356.6_THBS1_upstream2000	1419	1443	+	8.9	4.41e-05	0.00291	GCGTGGGGCCAGCTCAGGACAGGCG	Other	CDC6	HDAC2	413
HDAC2	hTFtarget	hg38_mane_ENST00000260356.6_THBS1_upstream2000	1268	1292	+	11.0429	1.66e-05	0.00188	GCCGGCCGAGGGAGCGCCGCGGCAG	Other	CDC6	HDAC2	413
HDAC2	hTFtarget	hg38_mane_ENST00000260356.6_THBS1_upstream2000	1268	1289	-	12.8421	8.45e-06	0.00251	CCGCGGCGCTCCCTCGGCCGGC	Other	CDC6	HDAC2	413
HDAC2	hTFtarget	hg38_mane_ENST00000260356.6_THBS1_upstream2000	744	765	-	7.17105	9.29e-05	0.00571	CGGGCTCGCTCCGAGGCCAGGG	Other	CDC6	HDAC2	413
HDAC2	hTFtarget	hg38_mane_ENST00000260356.6_THBS1_upstream2000	1864	1885	-	12.6974	9.06e-06	0.00251	CTCTCCGCCCCCCGCTGCCTGG	Other	CDC6	HDAC2	413
HDAC2	hTFtarget	hg38_mane_ENST00000260356.6_THBS1_upstream2000	1864	1888	+	8.21429	5.92e-05	0.00328	CCAGGCAGCGGGGGGCGGAGAGAGG	Other	CDC6	HDAC2	413
HDAC2	hTFtarget	hg38_mane_ENST00000260356.6_THBS1_upstream2000	1272	1296	+	7.68571	7.38e-05	0.00393	GCCGAGGGAGCGCCGCGGCAGCGGG	Other	CDC6	HDAC2	413
HDAC2	hTFtarget	hg38_mane_ENST00000260356.6_THBS1_upstream2000	1814	1838	-	9.04286	4.14e-05	0.00284	AAGGGGGCGGGGGTCGGGGCTTGGG	Other	CDC6	HDAC2	413
HDAC2	hTFtarget	hg38_mane_ENST00000260356.6_THBS1_upstream2000	1269	1290	+	7.82895	7.28e-05	0.00494	CCGGCCGAGGGAGCGCCGCGGC	Other	CDC6	HDAC2	413
HDAC2	hTFtarget	hg38_mane_ENST00000260356.6_THBS1_upstream2000	1380	1404	-	10.6286	2.02e-05	0.00211	GGTGAGCGCGGCGTCGGCGGGGCCG	Other	CDC6	HDAC2	413
HDAC2	hTFtarget	hg38_mane_ENST00000260356.6_THBS1_upstream2000	778	799	-	7.59211	7.96e-05	0.00526	CCGCCTCGCTCCCTCTGCTGTG	Other	CDC6	HDAC2	413
HDAC2	hTFtarget	hg38_mane_ENST00000260356.6_THBS1_upstream2000	1301	1325	-	6.95714	9.94e-05	0.00447	GCTGCCAGGGGGCCCACAGAGACGC	Other	CDC6	HDAC2	413
HDAC2	hTFtarget	hg38_mane_ENST00000260356.6_THBS1_upstream2000	1859	1883	+	16.4714	9.25e-07	0.000482	GCGCGCCAGGCAGCGGGGGGCGGAG	Other	CDC6	HDAC2	413
HDAC2	hTFtarget	hg38_mane_ENST00000260356.6_THBS1_upstream2000	1379	1400	+	12.3947	1.05e-05	0.00251	CCGGCCCCGCCGACGCCGCGCT	Other	CDC6	HDAC2	413
HDAC2	hTFtarget	hg38_mane_ENST00000260356.6_THBS1_upstream2000	1903	1927	-	10.3857	2.26e-05	0.00213	GGCCGGGCAGGAAGCGGGAGGTGGG	Other	CDC6	HDAC2	413
HDAC2	hTFtarget	hg38_mane_ENST00000260356.6_THBS1_upstream2000	1327	1351	+	8.8	4.6e-05	0.00293	GCGGCAGGAAAGGGCCCGAAGGCAG	Other	CDC6	HDAC2	413
HDAC2	hTFtarget	hg38_mane_ENST00000260356.6_THBS1_upstream2000	1897	1921	-	8.87143	4.46e-05	0.00291	GCAGGAAGCGGGAGGTGGGGGCCAG	Other	CDC6	HDAC2	413
HDAC2	hTFtarget	hg38_mane_ENST00000260356.6_THBS1_upstream2000	1410	1431	+	8.73684	5.13e-05	0.00414	CCGGGGCGGGCGTGGGGCCAGC	Other	CDC6	HDAC2	413
HDAC2	hTFtarget	hg38_mane_ENST00000260356.6_THBS1_upstream2000	1412	1436	+	13.3857	5.17e-06	0.000898	GGGGCGGGCGTGGGGCCAGCTCAGG	Other	CDC6	HDAC2	413
HDAC2	hTFtarget	hg38_mane_ENST00000260356.6_THBS1_upstream2000	1654	1675	+	14.2368	4.16e-06	0.00251	CCACCCCGCGGGCCCTCCTAGG	Other	CDC6	HDAC2	413
HDAC2	hTFtarget	hg38_mane_ENST00000260356.6_THBS1_upstream2000	1762	1786	+	7.48571	8.02e-05	0.0041	CGCGCCAAGGCTGCGTGGGCGGGCA	Other	CDC6	HDAC2	413
HDAC2	hTFtarget	hg38_mane_ENST00000260356.6_THBS1_upstream2000	1278	1302	+	15.3714	1.75e-06	0.000571	GGAGCGCCGCGGCAGCGGGAGAGGC	Other	CDC6	HDAC2	413
HDAC2	hTFtarget	hg38_mane_ENST00000260356.6_THBS1_upstream2000	1821	1845	-	15.4286	1.7e-06	0.000571	GAAAGTGAAGGGGGCGGGGGTCGGG	Other	CDC6	HDAC2	413
HDAC2	hTFtarget	hg38_mane_ENST00000260356.6_THBS1_upstream2000	1654	1678	-	6.97143	9.89e-05	0.00447	CCACCTAGGAGGGCCCGCGGGGTGG	Other	CDC6	HDAC2	413
HDAC2	hTFtarget	hg38_mane_ENST00000260356.6_THBS1_upstream2000	1887	1911	-	8.42857	5.4e-05	0.0032	GGAGGTGGGGGCCAGTCTGGGCTCC	Other	CDC6	HDAC2	413
HDAC2	hTFtarget	hg38_mane_ENST00000260356.6_THBS1_upstream2000	1644	1665	-	11.0395	1.96e-05	0.00337	CCCGCGGGGTGGCGCAGGGGCT	Other	CDC6	HDAC2	413
HDAC2	hTFtarget	hg38_mane_ENST00000260356.6_THBS1_upstream2000	1342	1366	+	7.04286	9.6e-05	0.00447	CCGAAGGCAGCGAAGGCGAACGCGG	Other	CDC6	HDAC2	413
HDAC2	hTFtarget	hg38_mane_ENST00000260356.6_THBS1_upstream2000	614	624	-	11.4583	7.97e-05	0.316	TGTTTACATTC	Other	CDC6	HDAC2	413
HDAC2	hTFtarget	hg38_mane_ENST00000260356.6_THBS1_upstream2000	1910	1934	-	18.6143	2.44e-07	0.000319	GGGCGGCGGCCGGGCAGGAAGCGGG	Other	CDC6	HDAC2	413
HDAC2	hTFtarget	hg38_mane_ENST00000260356.6_THBS1_upstream2000	1411	1435	+	7.52857	7.88e-05	0.0041	CGGGGCGGGCGTGGGGCCAGCTCAG	Other	CDC6	HDAC2	413
HDAC2	hTFtarget	hg38_mane_ENST00000260356.6_THBS1_upstream2000	1902	1926	-	13.8143	4.12e-06	0.000858	GCCGGGCAGGAAGCGGGAGGTGGGG	Other	CDC6	HDAC2	413
HDAC2	hTFtarget	hg38_mane_ENST00000260356.6_THBS1_upstream2000	1277	1301	+	11.7857	1.16e-05	0.00158	GGGAGCGCCGCGGCAGCGGGAGAGG	Other	CDC6	HDAC2	413
HDAC2	hTFtarget	hg38_mane_ENST00000260356.6_THBS1_upstream2000	1481	1502	-	8.30263	6.08e-05	0.00461	CGGGCCCTCGCTGACTCTCCTC	Other	CDC6	HDAC2	413
HDAC2	hTFtarget	hg38_mane_ENST00000260356.6_THBS1_upstream2000	1540	1561	+	8.11842	6.53e-05	0.0047	CCCTGCGCCCCGTCGGCCCATT	Other	CDC6	HDAC2	413
HDAC2	hTFtarget	hg38_mane_ENST00000260356.6_THBS1_upstream2000	1393	1417	-	7.08571	9.44e-05	0.00447	CGCCCCGGAGGGAGGTGAGCGCGGC	Other	CDC6	HDAC2	413
HDAC2	hTFtarget	hg38_mane_ENST00000260356.6_THBS1_upstream2000	1271	1295	+	9.47143	3.43e-05	0.00248	GGCCGAGGGAGCGCCGCGGCAGCGG	Other	CDC6	HDAC2	413
HDAC2	hTFtarget	hg38_mane_ENST00000260356.6_THBS1_upstream2000	1814	1835	+	8.10526	6.56e-05	0.0047	CCCAAGCCCCGACCCCCGCCCC	Other	CDC6	HDAC2	413
HDAC2	hTFtarget	hg38_mane_ENST00000260356.6_THBS1_upstream2000	1389	1413	-	10.2	2.46e-05	0.00213	CCGGAGGGAGGTGAGCGCGGCGTCG	Other	CDC6	HDAC2	413
HDAC2	hTFtarget	hg38_mane_ENST00000260356.6_THBS1_upstream2000	1860	1884	+	7.08571	9.44e-05	0.00447	CGCGCCAGGCAGCGGGGGGCGGAGA	Other	CDC6	HDAC2	413
HDAC2	hTFtarget	hg38_mane_ENST00000260356.6_THBS1_upstream2000	1265	1289	+	14	3.73e-06	0.000858	GCGGCCGGCCGAGGGAGCGCCGCGG	Other	CDC6	HDAC2	413
HDAC2	hTFtarget	hg38_mane_ENST00000260356.6_THBS1_upstream2000	1376	1397	+	14.7368	3.18e-06	0.00251	CTGCCGGCCCCGCCGACGCCGC	Other	CDC6	HDAC2	413
HDAC2	hTFtarget	hg38_mane_ENST00000260356.6_THBS1_upstream2000	1905	1929	-	10.7	1.95e-05	0.00211	GCGGCCGGGCAGGAAGCGGGAGGTG	Other	CDC6	HDAC2	413
HDAC2	hTFtarget	hg38_mane_ENST00000260356.6_THBS1_upstream2000	1267	1288	-	10.1316	2.9e-05	0.00394	CGCGGCGCTCCCTCGGCCGGCC	Other	CDC6	HDAC2	413
HDAC2	hTFtarget	hg38_mane_ENST00000260356.6_THBS1_upstream2000	1406	1427	-	12.4211	1.04e-05	0.00251	GCCCCACGCCCGCCCCGGAGGG	Other	CDC6	HDAC2	413
HDAC2	hTFtarget	hg38_mane_ENST00000260356.6_THBS1_upstream2000	1249	1273	-	10.1429	2.53e-05	0.00213	GCCGGCCGCTTGGGGGCGGTGTGCG	Other	CDC6	HDAC2	413
HDAC2	hTFtarget	hg38_mane_ENST00000260356.6_THBS1_upstream2000	1816	1837	+	16.0526	1.52e-06	0.00195	CAAGCCCCGACCCCCGCCCCCT	Other	CDC6	HDAC2	413
HDAC2	hTFtarget	hg38_mane_ENST00000260356.6_THBS1_upstream2000	1904	1925	+	9.53947	3.72e-05	0.00394	CCACCTCCCGCTTCCTGCCCGG	Other	CDC6	HDAC2	413
HDAC2	hTFtarget	hg38_mane_ENST00000260356.6_THBS1_upstream2000	1382	1406	-	20.0143	9.58e-08	0.00025	GAGGTGAGCGCGGCGTCGGCGGGGC	Other	CDC6	HDAC2	413
HDAC2	hTFtarget	hg38_mane_ENST00000260356.6_THBS1_upstream2000	1812	1836	-	16.5857	8.64e-07	0.000482	GGGGGCGGGGGTCGGGGCTTGGGAG	Other	CDC6	HDAC2	413
HDAC2	hTFtarget	hg38_mane_ENST00000260356.6_THBS1_upstream2000	1378	1399	+	11.2368	1.79e-05	0.0033	GCCGGCCCCGCCGACGCCGCGC	Other	CDC6	HDAC2	413
HDAC2	hTFtarget	hg38_mane_ENST00000260356.6_THBS1_upstream2000	1876	1900	+	12.6714	7.46e-06	0.00114	GGGCGGAGAGAGGAGCCCAGACTGG	Other	CDC6	HDAC2	413
HDAC2	hTFtarget	hg38_mane_ENST00000260356.6_THBS1_upstream2000	1274	1298	+	11.4143	1.39e-05	0.00165	CGAGGGAGCGCCGCGGCAGCGGGAG	Other	CDC6	HDAC2	413
HDAC2	hTFtarget	hg38_mane_ENST00000260356.6_THBS1_upstream2000	1979	2000	+	8.92105	4.77e-05	0.00397	CGCGCGGCTCCTCCGCCTTGCC	Other	CDC6	HDAC2	413
HDAC2	hTFtarget	hg38_mane_ENST00000260356.6_THBS1_upstream2000	1869	1893	+	8.7	4.81e-05	0.00298	CAGCGGGGGGCGGAGAGAGGAGCCC	Other	CDC6	HDAC2	413
HDAC2	hTFtarget	hg38_mane_ENST00000260356.6_THBS1_upstream2000	1277	1298	-	7.93421	7e-05	0.00488	CTCCCGCTGCCGCGGCGCTCCC	Other	CDC6	HDAC2	413
HDAC2	hTFtarget	hg38_mane_ENST00000260356.6_THBS1_upstream2000	1670	1694	-	9.9	2.83e-05	0.00228	GACGGGGCTGGGGAGACCACCTAGG	Other	CDC6	HDAC2	413
HDAC2	hTFtarget	hg38_mane_ENST00000260356.6_THBS1_upstream2000	1908	1932	-	9.25714	3.77e-05	0.00266	GCGGCGGCCGGGCAGGAAGCGGGAG	Other	CDC6	HDAC2	413
HDAC2	hTFtarget	hg38_mane_ENST00000260356.6_THBS1_upstream2000	1388	1412	-	10.4143	2.23e-05	0.00213	CGGAGGGAGGTGAGCGCGGCGTCGG	Other	CDC6	HDAC2	413
HDAC2	hTFtarget	hg38_mane_ENST00000260356.6_THBS1_upstream2000	902	910	+	11.0526	5.89e-05	0.0975	GGCAGCGGC	Other	CDC6	HDAC2	413
HDAC2	hTFtarget	hg38_mane_ENST00000260356.6_THBS1_upstream2000	1404	1428	-	7.25714	8.81e-05	0.00441	GGCCCCACGCCCGCCCCGGAGGGAG	Other	CDC6	HDAC2	413
HDAC2	hTFtarget	hg38_mane_ENST00000260356.6_THBS1_upstream2000	1404	1425	+	9.85526	3.26e-05	0.00394	CTCCCTCCGGGGCGGGCGTGGG	Other	CDC6	HDAC2	413
HDAC2	hTFtarget	hg38_mane_ENST00000260356.6_THBS1_upstream2000	1264	1285	-	12.4474	1.02e-05	0.00251	GGCGCTCCCTCGGCCGGCCGCT	Other	CDC6	HDAC2	413
HDAC2	hTFtarget	hg38_mane_ENST00000260356.6_THBS1_upstream2000	613	624	+	11.2917	9.15e-05	0.196	TGAATGTAAACA	Other	CDC6	HDAC2	413
CBX3	hTFtarget	hg38_mane_ENST00000260356.6_THBS1_upstream2000	1608	1629	+	6.55844	5.48e-05	0.213	ATCAACCAGGCATTCCGGGAGA	Other	CDC6	CBX3	410
CBX3	hTFtarget	hg38_mane_ENST00000260356.6_THBS1_upstream2000	823	831	-	15.4342	4.91e-06	0.0196	ATTCCATTC	Other	CDC6	CBX3	410
CBX3	hTFtarget	hg38_mane_ENST00000260356.6_THBS1_upstream2000	302	317	+	10.1282	8.54e-05	0.339	AGGGGAGGGAGATGGA	Other	CDC6	CBX3	410
CBX3	hTFtarget	hg38_mane_ENST00000260356.6_THBS1_upstream2000	414	425	-	12.1447	2.8e-05	0.111	CAGAAAGAAAAG	Other	CDC6	CBX3	410
CBX3	hTFtarget	hg38_mane_ENST00000260356.6_THBS1_upstream2000	294	318	+	2.80263	3.54e-05	0.0431	GAGAAGGAAGGGGAGGGAGATGGAT	Other	CDC6	CBX3	410
CBX3	hTFtarget	hg38_mane_ENST00000260356.6_THBS1_upstream2000	29	49	+	9.57895	2.97e-05	0.118	TGCTGGTTTCTACTCTGTCTG	Other	CDC6	CBX3	410
CBX3	hTFtarget	hg38_mane_ENST00000260356.6_THBS1_upstream2000	1327	1340	-	9.34211	4.38e-05	0.172	CCCTTTCCTGCCGC	Other	CDC6	CBX3	410
CBX3	hTFtarget	hg38_mane_ENST00000260356.6_THBS1_upstream2000	1949	1962	-	7.51316	8.8e-05	0.173	CGCATTCCTGGGGA	Other	CDC6	CBX3	410
CBX3	hTFtarget	hg38_mane_ENST00000260356.6_THBS1_upstream2000	288	312	+	4.96053	1.7e-05	0.0311	TAGAAGGAGAAGGAAGGGGAGGGAG	Other	CDC6	CBX3	410
CBX3	hTFtarget	hg38_mane_ENST00000260356.6_THBS1_upstream2000	816	831	+	12.1974	1.45e-05	0.0575	AAGAGATGAATGGAAT	Other	CDC6	CBX3	410
CBX3	hTFtarget	hg38_mane_ENST00000260356.6_THBS1_upstream2000	283	307	+	5.47368	1.42e-05	0.0311	TGCTGTAGAAGGAGAAGGAAGGGGA	Other	CDC6	CBX3	410
DDX5	hTFtarget	hg38_mane_ENST00000260356.6_THBS1_upstream2000	521	545	+	12.8442	3.93e-06	0.00247	ACTCTTTCCGTAATACACACACACA	Other	CDC6	DDX5	407
DDX5	hTFtarget	hg38_mane_ENST00000260356.6_THBS1_upstream2000	541	565	+	23.0909	1.12e-08	1.05e-05	ACACACACACACACACACACACCAT	Other	CDC6	DDX5	407
DDX5	hTFtarget	hg38_mane_ENST00000260356.6_THBS1_upstream2000	543	551	+	16.4474	4.03e-06	0.0016	ACACACACA	Other	CDC6	DDX5	407
DDX5	hTFtarget	hg38_mane_ENST00000260356.6_THBS1_upstream2000	531	555	+	11.7792	6.45e-06	0.00258	TAATACACACACACACACACACACA	Other	CDC6	DDX5	407
DDX5	hTFtarget	hg38_mane_ENST00000260356.6_THBS1_upstream2000	550	565	+	16.0779	1.55e-06	0.000682	CACACACACACACCAT	Other	CDC6	DDX5	407
DDX5	hTFtarget	hg38_mane_ENST00000260356.6_THBS1_upstream2000	541	549	+	15.7237	4.03e-06	0.0016	ACACACACA	Other	CDC6	DDX5	407
DDX5	hTFtarget	hg38_mane_ENST00000260356.6_THBS1_upstream2000	553	561	+	16.4474	4.03e-06	0.0016	ACACACACA	Other	CDC6	DDX5	407
DDX5	hTFtarget	hg38_mane_ENST00000260356.6_THBS1_upstream2000	537	545	+	16.4474	4.03e-06	0.0016	ACACACACA	Other	CDC6	DDX5	407
DDX5	hTFtarget	hg38_mane_ENST00000260356.6_THBS1_upstream2000	551	559	+	16.4474	4.03e-06	0.0016	ACACACACA	Other	CDC6	DDX5	407
DDX5	hTFtarget	hg38_mane_ENST00000260356.6_THBS1_upstream2000	543	567	+	11.6494	6.84e-06	0.00258	ACACACACACACACACACACCATCT	Other	CDC6	DDX5	407
DDX5	hTFtarget	hg38_mane_ENST00000260356.6_THBS1_upstream2000	553	561	+	15.7237	4.03e-06	0.0016	ACACACACA	Other	CDC6	DDX5	407
DDX5	hTFtarget	hg38_mane_ENST00000260356.6_THBS1_upstream2000	533	541	+	12.7105	2.69e-05	0.00974	ATACACACA	Other	CDC6	DDX5	407
DDX5	hTFtarget	hg38_mane_ENST00000260356.6_THBS1_upstream2000	534	549	+	16.3896	1.19e-06	0.000587	TACACACACACACACA	Other	CDC6	DDX5	407
DDX5	hTFtarget	hg38_mane_ENST00000260356.6_THBS1_upstream2000	532	547	+	11.9221	3.14e-05	0.0103	AATACACACACACACA	Other	CDC6	DDX5	407
DDX5	hTFtarget	hg38_mane_ENST00000260356.6_THBS1_upstream2000	539	547	+	16.4474	4.03e-06	0.0016	ACACACACA	Other	CDC6	DDX5	407
DDX5	hTFtarget	hg38_mane_ENST00000260356.6_THBS1_upstream2000	549	557	+	15.7237	4.03e-06	0.0016	ACACACACA	Other	CDC6	DDX5	407
DDX5	hTFtarget	hg38_mane_ENST00000260356.6_THBS1_upstream2000	540	555	+	20.7922	1.05e-08	6.91e-06	CACACACACACACACA	Other	CDC6	DDX5	407
DDX5	hTFtarget	hg38_mane_ENST00000260356.6_THBS1_upstream2000	551	559	+	15.7237	4.03e-06	0.0016	ACACACACA	Other	CDC6	DDX5	407
DDX5	hTFtarget	hg38_mane_ENST00000260356.6_THBS1_upstream2000	1249	1264	+	11.987	3.01e-05	0.0103	CGCACACCGCCCCCAA	Other	CDC6	DDX5	407
DDX5	hTFtarget	hg38_mane_ENST00000260356.6_THBS1_upstream2000	535	543	+	15.7237	4.03e-06	0.0016	ACACACACA	Other	CDC6	DDX5	407
DDX5	hTFtarget	hg38_mane_ENST00000260356.6_THBS1_upstream2000	536	551	+	20.7922	1.05e-08	6.91e-06	CACACACACACACACA	Other	CDC6	DDX5	407
DDX5	hTFtarget	hg38_mane_ENST00000260356.6_THBS1_upstream2000	555	563	+	12.8553	1.96e-05	0.00707	ACACACACC	Other	CDC6	DDX5	407
DDX5	hTFtarget	hg38_mane_ENST00000260356.6_THBS1_upstream2000	542	557	+	20.7922	1.05e-08	6.91e-06	CACACACACACACACA	Other	CDC6	DDX5	407
DDX5	hTFtarget	hg38_mane_ENST00000260356.6_THBS1_upstream2000	537	545	+	15.7237	4.03e-06	0.0016	ACACACACA	Other	CDC6	DDX5	407
DDX5	hTFtarget	hg38_mane_ENST00000260356.6_THBS1_upstream2000	545	553	+	15.7237	4.03e-06	0.0016	ACACACACA	Other	CDC6	DDX5	407
DDX5	hTFtarget	hg38_mane_ENST00000260356.6_THBS1_upstream2000	548	563	+	20.1429	2.37e-08	1.34e-05	CACACACACACACACC	Other	CDC6	DDX5	407
DDX5	hTFtarget	hg38_mane_ENST00000260356.6_THBS1_upstream2000	535	543	+	16.4474	4.03e-06	0.0016	ACACACACA	Other	CDC6	DDX5	407
DDX5	hTFtarget	hg38_mane_ENST00000260356.6_THBS1_upstream2000	529	553	+	8.50649	2.64e-05	0.00908	CGTAATACACACACACACACACACA	Other	CDC6	DDX5	407
DDX5	hTFtarget	hg38_mane_ENST00000260356.6_THBS1_upstream2000	519	543	+	11.7532	6.52e-06	0.00258	ACACTCTTTCCGTAATACACACACA	Other	CDC6	DDX5	407
DDX5	hTFtarget	hg38_mane_ENST00000260356.6_THBS1_upstream2000	547	555	+	16.4474	4.03e-06	0.0016	ACACACACA	Other	CDC6	DDX5	407
DDX5	hTFtarget	hg38_mane_ENST00000260356.6_THBS1_upstream2000	517	541	+	12.5195	4.58e-06	0.00247	AAACACTCTTTCCGTAATACACACA	Other	CDC6	DDX5	407
DDX5	hTFtarget	hg38_mane_ENST00000260356.6_THBS1_upstream2000	535	559	+	33.4286	7.96e-13	1.5e-09	ACACACACACACACACACACACACA	Other	CDC6	DDX5	407
DDX5	hTFtarget	hg38_mane_ENST00000260356.6_THBS1_upstream2000	543	551	+	15.7237	4.03e-06	0.0016	ACACACACA	Other	CDC6	DDX5	407
DDX5	hTFtarget	hg38_mane_ENST00000260356.6_THBS1_upstream2000	547	555	+	15.7237	4.03e-06	0.0016	ACACACACA	Other	CDC6	DDX5	407
DDX5	hTFtarget	hg38_mane_ENST00000260356.6_THBS1_upstream2000	546	561	+	20.7922	1.05e-08	6.91e-06	CACACACACACACACA	Other	CDC6	DDX5	407
DDX5	hTFtarget	hg38_mane_ENST00000260356.6_THBS1_upstream2000	539	563	+	31.0649	1.29e-11	1.63e-08	ACACACACACACACACACACACACC	Other	CDC6	DDX5	407
DDX5	hTFtarget	hg38_mane_ENST00000260356.6_THBS1_upstream2000	537	561	+	33.4286	7.96e-13	1.5e-09	ACACACACACACACACACACACACA	Other	CDC6	DDX5	407
DDX5	hTFtarget	hg38_mane_ENST00000260356.6_THBS1_upstream2000	544	559	+	20.7922	1.05e-08	6.91e-06	CACACACACACACACA	Other	CDC6	DDX5	407
DDX5	hTFtarget	hg38_mane_ENST00000260356.6_THBS1_upstream2000	539	547	+	15.7237	4.03e-06	0.0016	ACACACACA	Other	CDC6	DDX5	407
DDX5	hTFtarget	hg38_mane_ENST00000260356.6_THBS1_upstream2000	533	557	+	21.4935	3.26e-08	2.46e-05	ATACACACACACACACACACACACA	Other	CDC6	DDX5	407
DDX5	hTFtarget	hg38_mane_ENST00000260356.6_THBS1_upstream2000	538	553	+	20.7922	1.05e-08	6.91e-06	CACACACACACACACA	Other	CDC6	DDX5	407
DDX5	hTFtarget	hg38_mane_ENST00000260356.6_THBS1_upstream2000	545	553	+	16.4474	4.03e-06	0.0016	ACACACACA	Other	CDC6	DDX5	407
DDX5	hTFtarget	hg38_mane_ENST00000260356.6_THBS1_upstream2000	552	567	+	14.4545	5.58e-06	0.0022	CACACACACACCATCT	Other	CDC6	DDX5	407
DDX5	hTFtarget	hg38_mane_ENST00000260356.6_THBS1_upstream2000	541	549	+	16.4474	4.03e-06	0.0016	ACACACACA	Other	CDC6	DDX5	407
DDX5	hTFtarget	hg38_mane_ENST00000260356.6_THBS1_upstream2000	549	557	+	16.4474	4.03e-06	0.0016	ACACACACA	Other	CDC6	DDX5	407
KAT2B	hTFtarget	hg38_mane_ENST00000260356.6_THBS1_upstream2000	1925	1940	+	9.19737	5.42e-05	0.0287	GCCGCCGCCCATTGGC	Other	CDC6	KAT2B	402
KAT2B	hTFtarget	hg38_mane_ENST00000260356.6_THBS1_upstream2000	693	708	+	8.32895	7.83e-05	0.0355	GTTTCCCCCTGCCCGT	Other	CDC6	KAT2B	402
KAT2B	hTFtarget	hg38_mane_ENST00000260356.6_THBS1_upstream2000	1925	1940	+	10.1143	3.96e-05	0.021	GCCGCCGCCCATTGGC	Other	CDC6	KAT2B	402
KAT2B	hTFtarget	hg38_mane_ENST00000260356.6_THBS1_upstream2000	1254	1269	+	17.6143	6.09e-07	0.00194	ACCGCCCCCAAGCGGC	Other	CDC6	KAT2B	402
KAT2B	hTFtarget	hg38_mane_ENST00000260356.6_THBS1_upstream2000	1650	1665	+	14.5526	3.91e-06	0.00458	TGCGCCACCCCGCGGG	Other	CDC6	KAT2B	402
KAT2B	hTFtarget	hg38_mane_ENST00000260356.6_THBS1_upstream2000	778	793	-	10.5	3.31e-05	0.021	CGCTCCCTCTGCTGTG	Other	CDC6	KAT2B	402
KAT2B	hTFtarget	hg38_mane_ENST00000260356.6_THBS1_upstream2000	778	793	-	10.5132	3.02e-05	0.0192	CGCTCCCTCTGCTGTG	Other	CDC6	KAT2B	402
KAT2B	hTFtarget	hg38_mane_ENST00000260356.6_THBS1_upstream2000	1254	1269	+	17.0789	8.6e-07	0.00273	ACCGCCCCCAAGCGGC	Other	CDC6	KAT2B	402
KAT2B	hTFtarget	hg38_mane_ENST00000260356.6_THBS1_upstream2000	1650	1665	+	14.7143	3.73e-06	0.00441	TGCGCCACCCCGCGGG	Other	CDC6	KAT2B	402
KAT2B	hTFtarget	hg38_mane_ENST00000260356.6_THBS1_upstream2000	693	708	+	8.38571	8.45e-05	0.0384	GTTTCCCCCTGCCCGT	Other	CDC6	KAT2B	402
KAT2B	hTFtarget	hg38_mane_ENST00000260356.6_THBS1_upstream2000	1867	1882	-	13.8421	5.77e-06	0.00458	TCCGCCCCCCGCTGCC	Other	CDC6	KAT2B	402
KAT2B	hTFtarget	hg38_mane_ENST00000260356.6_THBS1_upstream2000	1268	1283	-	14.0143	5.54e-06	0.00441	CGCTCCCTCGGCCGGC	Other	CDC6	KAT2B	402
KAT2B	hTFtarget	hg38_mane_ENST00000260356.6_THBS1_upstream2000	1268	1283	-	14.0395	5.2e-06	0.00458	CGCTCCCTCGGCCGGC	Other	CDC6	KAT2B	402
KAT2B	hTFtarget	hg38_mane_ENST00000260356.6_THBS1_upstream2000	1867	1882	-	14.2429	4.88e-06	0.00441	TCCGCCCCCCGCTGCC	Other	CDC6	KAT2B	402
MRE11A	hTFtarget	hg38_mane_ENST00000260356.6_THBS1_upstream2000	1249	1268	+	15.8421	2.09e-06	0.00535	CGCACACCGCCCCCAAGCGG	Other	CDC6	MRE11A	399
MRE11A	hTFtarget	hg38_mane_ENST00000260356.6_THBS1_upstream2000	778	793	+	11.4605	3.01e-05	0.0333	CACAGCAGAGGGAGCG	Other	CDC6	MRE11A	399
MRE11A	hTFtarget	hg38_mane_ENST00000260356.6_THBS1_upstream2000	1254	1269	-	13.5	1.01e-05	0.0241	GCCGCTTGGGGGCGGT	Other	CDC6	MRE11A	399
MRE11A	hTFtarget	hg38_mane_ENST00000260356.6_THBS1_upstream2000	1868	1887	-	10.7105	3.3e-05	0.0305	CTCTCTCCGCCCCCCGCTGC	Other	CDC6	MRE11A	399
MRE11A	hTFtarget	hg38_mane_ENST00000260356.6_THBS1_upstream2000	779	798	-	13.2895	9.13e-06	0.0113	CGCCTCGCTCCCTCTGCTGT	Other	CDC6	MRE11A	399
MRE11A	hTFtarget	hg38_mane_ENST00000260356.6_THBS1_upstream2000	1867	1882	+	12.8553	1.45e-05	0.0241	GGCAGCGGGGGGCGGA	Other	CDC6	MRE11A	399
MRE11A	hTFtarget	hg38_mane_ENST00000260356.6_THBS1_upstream2000	1920	1939	+	9.80263	5e-05	0.037	GCCCGGCCGCCGCCCATTGG	Other	CDC6	MRE11A	399
MRE11A	hTFtarget	hg38_mane_ENST00000260356.6_THBS1_upstream2000	1268	1283	+	9.48684	7.61e-05	0.0506	GCCGGCCGAGGGAGCG	Other	CDC6	MRE11A	399
MRE11A	hTFtarget	hg38_mane_ENST00000260356.6_THBS1_upstream2000	1645	1664	+	15.3158	2.89e-06	0.00535	GCCCCTGCGCCACCCCGCGG	Other	CDC6	MRE11A	399
MRE11A	hTFtarget	hg38_mane_ENST00000260356.6_THBS1_upstream2000	1650	1665	-	10.3816	5.06e-05	0.0421	CCCGCGGGGTGGCGCA	Other	CDC6	MRE11A	399
DNMT1	database	hg38_mane_ENST00000260356.6_THBS1_upstream2000	902	911	-	8.5102	1.82e-05	0.0107	TGCCGCTGCC	Other	CDC6	DNMT1	391
DNMT1	database	hg38_mane_ENST00000260356.6_THBS1_upstream2000	1867	1876	-	8.86735	4.14e-06	0.00609	CCCCGCTGCC	Other	CDC6	DNMT1	391
DNMT1	database	hg38_mane_ENST00000260356.6_THBS1_upstream2000	1282	1291	-	8.71429	8.81e-06	0.00863	TGCCGCGGCG	Other	CDC6	DNMT1	391
DNMT1	database	hg38_mane_ENST00000260356.6_THBS1_upstream2000	1288	1297	-	8.57143	1.45e-05	0.0107	TCCCGCTGCC	Other	CDC6	DNMT1	391
DNMT1	database	hg38_mane_ENST00000260356.6_THBS1_upstream2000	1924	1933	+	8.32653	3.39e-05	0.0142	GGCCGCCGCC	Other	CDC6	DNMT1	391
DNMT1	database	hg38_mane_ENST00000260356.6_THBS1_upstream2000	1657	1666	+	8.95918	2.04e-06	0.00598	CCCCGCGGGC	Other	CDC6	DNMT1	391
DNMT1	database	hg38_mane_ENST00000260356.6_THBS1_upstream2000	1383	1392	+	8.13265	6.69e-05	0.0179	CCCCGCCGAC	Other	CDC6	DNMT1	391
DNMT1	database	hg38_mane_ENST00000260356.6_THBS1_upstream2000	1282	1291	+	8.15306	6.08e-05	0.0179	CGCCGCGGCA	Other	CDC6	DNMT1	391
DNMT1	database	hg38_mane_ENST00000260356.6_THBS1_upstream2000	1323	1332	-	8.17347	5.78e-05	0.0179	TGCCGCGGCT	Other	CDC6	DNMT1	391
DNMT1	database	hg38_mane_ENST00000260356.6_THBS1_upstream2000	1827	1836	+	8.42857	2.38e-05	0.0117	CCCCGCCCCC	Other	CDC6	DNMT1	391
DNMT1	database	hg38_mane_ENST00000260356.6_THBS1_upstream2000	1657	1666	-	8.2551	4.34e-05	0.0159	GCCCGCGGGG	Other	CDC6	DNMT1	391
FLI1	hTFtarget	hg38_mane_ENST00000260356.6_THBS1_upstream2000	291	308	+	-12.4697	6.37e-05	0.0279	AAGGAGAAGGAAGGGGAG	TF	CDC6	FLI1	390
FLI1	hTFtarget	hg38_mane_ENST00000260356.6_THBS1_upstream2000	1900	1924	-	4.25758	3.01e-05	0.0145	CGGGCAGGAAGCGGGAGGTGGGGGC	TF	CDC6	FLI1	390
FLI1	hTFtarget	hg38_mane_ENST00000260356.6_THBS1_upstream2000	291	304	-	-12.4605	8.8e-05	0.16	CCTTCCTTCTCCTT	TF	CDC6	FLI1	390
FLI1	hTFtarget	hg38_mane_ENST00000260356.6_THBS1_upstream2000	987	1011	+	6.71212	1.24e-05	0.00905	TAGGGAGGAAAAAGGGAAATACAAT	TF	CDC6	FLI1	390
FLI1	hTFtarget	hg38_mane_ENST00000260356.6_THBS1_upstream2000	287	308	-	-4.31429	1.5e-05	0.0105	CTCCCCTTCCTTCTCCTTCTAC	TF	CDC6	FLI1	390
FLI1	hTFtarget	hg38_mane_ENST00000260356.6_THBS1_upstream2000	295	312	+	-11	4.68e-05	0.0234	AGAAGGAAGGGGAGGGAG	TF	CDC6	FLI1	390
FLI1	hTFtarget	hg38_mane_ENST00000260356.6_THBS1_upstream2000	1913	1934	+	-8.5	4.17e-05	0.0153	GCTTCCTGCCCGGCCGCCGCCC	TF	CDC6	FLI1	390
FLI1	hTFtarget	hg38_mane_ENST00000260356.6_THBS1_upstream2000	988	1003	+	14.7761	3.23e-06	0.0123	AGGGAGGAAAAAGGGA	TF	CDC6	FLI1	390
FLI1	hTFtarget	hg38_mane_ENST00000260356.6_THBS1_upstream2000	293	308	+	9.73103	8.85e-05	0.164	GGAGAAGGAAGGGGAG	TF	CDC6	FLI1	390
FLI1	hTFtarget	hg38_mane_ENST00000260356.6_THBS1_upstream2000	296	311	+	-1.32857	5.1e-05	0.0368	GAAGGAAGGGGAGGGA	TF	CDC6	FLI1	390
FLI1	hTFtarget	hg38_mane_ENST00000260356.6_THBS1_upstream2000	1909	1924	+	14.5152	3.79e-06	0.0146	TCCCGCTTCCTGCCCG	TF	CDC6	FLI1	390
FLI1	hTFtarget	hg38_mane_ENST00000260356.6_THBS1_upstream2000	292	309	+	-9.24242	3.2e-05	0.0187	AGGAGAAGGAAGGGGAGG	TF	CDC6	FLI1	390
FLI1	hTFtarget	hg38_mane_ENST00000260356.6_THBS1_upstream2000	988	999	-	11.2727	7.35e-05	0.0645	TTTTTCCTCCCT	TF	CDC6	FLI1	390
FLI1	hTFtarget	hg38_mane_ENST00000260356.6_THBS1_upstream2000	297	308	+	14.2632	5.75e-06	0.0201	AAGGAAGGGGAG	TF	CDC6	FLI1	390
FLI1	hTFtarget	hg38_mane_ENST00000260356.6_THBS1_upstream2000	1910	1924	+	17.3939	8.37e-08	0.000309	CCCGCTTCCTGCCCG	TF	CDC6	FLI1	390
FLI1	hTFtarget	hg38_mane_ENST00000260356.6_THBS1_upstream2000	1900	1915	+	10.1184	8.91e-05	0.0347	GCCCCCACCTCCCGCT	TF	CDC6	FLI1	390
FLI1	database	hg38_mane_ENST00000260356.6_THBS1_upstream2000	1910	1920	-	11.3571	8.11e-05	0.165	CAGGAAGCGGG	TF	CDC6	FLI1	390
FLI1	hTFtarget	hg38_mane_ENST00000260356.6_THBS1_upstream2000	289	304	-	11.0526	5.21e-05	0.0326	CCTTCCTTCTCCTTCT	TF	CDC6	FLI1	390
FLI1	hTFtarget	hg38_mane_ENST00000260356.6_THBS1_upstream2000	297	318	-	4.80303	7.54e-05	0.114	ATCCATCTCCCTCCCCTTCCTT	TF	CDC6	FLI1	390
FLI1	hTFtarget	hg38_mane_ENST00000260356.6_THBS1_upstream2000	292	307	-	15.9697	1.41e-06	0.00171	TCCCCTTCCTTCTCCT	TF	CDC6	FLI1	390
FLI1	hTFtarget	hg38_mane_ENST00000260356.6_THBS1_upstream2000	293	317	-	-45.2727	2.39e-05	0.0293	TCCATCTCCCTCCCCTTCCTTCTCC	TF	CDC6	FLI1	390
FLI1	hTFtarget	hg38_mane_ENST00000260356.6_THBS1_upstream2000	833	843	-	11.1143	9.57e-05	0.092	TAGCTTCCTGG	TF	CDC6	FLI1	390
FLI1	hTFtarget	hg38_mane_ENST00000260356.6_THBS1_upstream2000	1913	1930	-	-2.22727	6.32e-06	0.00925	GGCGGCCGGGCAGGAAGC	TF	CDC6	FLI1	390
FLI1	hTFtarget	hg38_mane_ENST00000260356.6_THBS1_upstream2000	1910	1925	+	18.9848	1.11e-08	4.03e-05	CCCGCTTCCTGCCCGG	TF	CDC6	FLI1	390
FLI1	hTFtarget	hg38_mane_ENST00000260356.6_THBS1_upstream2000	293	317	+	14.8333	4.34e-07	0.000784	GGAGAAGGAAGGGGAGGGAGATGGA	TF	CDC6	FLI1	390
FLI1	hTFtarget	hg38_mane_ENST00000260356.6_THBS1_upstream2000	1912	1920	-	13.3286	2.72e-06	0.0101	CAGGAAGCG	TF	CDC6	FLI1	390
FLI1	hTFtarget	hg38_mane_ENST00000260356.6_THBS1_upstream2000	1330	1340	-	11.8	5.02e-05	0.092	CCCTTTCCTGC	TF	CDC6	FLI1	390
FLI1	database	hg38_mane_ENST00000260356.6_THBS1_upstream2000	296	306	+	11.4182	6.17e-05	0.0784	GAAGGAAGGGG	TF	CDC6	FLI1	390
FLI1	hTFtarget	hg38_mane_ENST00000260356.6_THBS1_upstream2000	298	306	-	11.7424	3.25e-05	0.063	CCCCTTCCT	TF	CDC6	FLI1	390
FLI1	hTFtarget	hg38_mane_ENST00000260356.6_THBS1_upstream2000	296	306	-	11.2857	8.39e-05	0.092	CCCCTTCCTTC	TF	CDC6	FLI1	390
FLI1	hTFtarget	hg38_mane_ENST00000260356.6_THBS1_upstream2000	293	308	-	12.2576	3.53e-05	0.068	CTCCCCTTCCTTCTCC	TF	CDC6	FLI1	390
FLI1	hTFtarget	hg38_mane_ENST00000260356.6_THBS1_upstream2000	235	252	+	-6.19697	1.62e-05	0.0142	GGAAAGAAGAAAAAAAAA	TF	CDC6	FLI1	390
FLI1	hTFtarget	hg38_mane_ENST00000260356.6_THBS1_upstream2000	989	1004	+	-0.342857	3.97e-05	0.0368	GGGAGGAAAAAGGGAA	TF	CDC6	FLI1	390
FLI1	hTFtarget	hg38_mane_ENST00000260356.6_THBS1_upstream2000	231	252	-	-10.8286	7.13e-05	0.0192	TTTTTTTTTCTTCTTTCCACTT	TF	CDC6	FLI1	390
FLI1	hTFtarget	hg38_mane_ENST00000260356.6_THBS1_upstream2000	1864	1888	-	-27.1571	5.81e-05	0.0288	CCTCTCTCCGCCCCCCGCTGCCTGG	TF	CDC6	FLI1	390
FLI1	hTFtarget	hg38_mane_ENST00000260356.6_THBS1_upstream2000	413	437	-	-21.0658	8.63e-05	0.0489	GATGTTGGGAGGCAGAAAGAAAAGT	TF	CDC6	FLI1	390
FLI1	hTFtarget	hg38_mane_ENST00000260356.6_THBS1_upstream2000	300	315	-	11.8289	3.26e-05	0.0305	CATCTCCCTCCCCTTC	TF	CDC6	FLI1	390
FLI1	hTFtarget	hg38_mane_ENST00000260356.6_THBS1_upstream2000	297	321	+	15.197	3.68e-07	0.000784	AAGGAAGGGGAGGGAGATGGATGGG	TF	CDC6	FLI1	390
FLI1	hTFtarget	hg38_mane_ENST00000260356.6_THBS1_upstream2000	414	429	-	12.0966	2.16e-05	0.0799	GAGGCAGAAAGAAAAG	TF	CDC6	FLI1	390
FLI1	hTFtarget	hg38_mane_ENST00000260356.6_THBS1_upstream2000	987	1001	-	11.8939	4.72e-05	0.0435	CCTTTTTCCTCCCTA	TF	CDC6	FLI1	390
FLI1	hTFtarget	hg38_mane_ENST00000260356.6_THBS1_upstream2000	293	317	-	-19.1	1.24e-05	0.0108	TCCATCTCCCTCCCCTTCCTTCTCC	TF	CDC6	FLI1	390
FLI1	hTFtarget	hg38_mane_ENST00000260356.6_THBS1_upstream2000	1913	1937	+	-51.9242	6.38e-05	0.0471	GCTTCCTGCCCGGCCGCCGCCCATT	TF	CDC6	FLI1	390
FLI1	hTFtarget	hg38_mane_ENST00000260356.6_THBS1_upstream2000	1824	1839	+	10.5526	6.98e-05	0.0327	GACCCCCGCCCCCTTC	TF	CDC6	FLI1	390
FLI1	hTFtarget	hg38_mane_ENST00000260356.6_THBS1_upstream2000	1865	1889	+	5.33333	2.05e-05	0.0124	CAGGCAGCGGGGGGCGGAGAGAGGA	TF	CDC6	FLI1	390
FLI1	hTFtarget	hg38_mane_ENST00000260356.6_THBS1_upstream2000	234	249	+	11.7164	3.21e-05	0.0275	TGGAAAGAAGAAAAAA	TF	CDC6	FLI1	390
FLI1	hTFtarget	hg38_mane_ENST00000260356.6_THBS1_upstream2000	1914	1920	-	12.2714	5.35e-05	0.104	CAGGAAG	TF	CDC6	FLI1	390
FLI1	hTFtarget	hg38_mane_ENST00000260356.6_THBS1_upstream2000	296	320	-	-32.0303	2.73e-06	0.0101	CCATCCATCTCCCTCCCCTTCCTTC	TF	CDC6	FLI1	390
FLI1	hTFtarget	hg38_mane_ENST00000260356.6_THBS1_upstream2000	293	308	-	11.2895	4.53e-05	0.0326	CTCCCCTTCCTTCTCC	TF	CDC6	FLI1	390
FLI1	hTFtarget	hg38_mane_ENST00000260356.6_THBS1_upstream2000	289	313	-	-12.0286	2.79e-06	0.00708	TCTCCCTCCCCTTCCTTCTCCTTCT	TF	CDC6	FLI1	390
FLI1	hTFtarget	hg38_mane_ENST00000260356.6_THBS1_upstream2000	292	316	-	-14.2286	4.51e-06	0.00708	CCATCTCCCTCCCCTTCCTTCTCCT	TF	CDC6	FLI1	390
FLI1	hTFtarget	hg38_mane_ENST00000260356.6_THBS1_upstream2000	1914	1920	-	11.9571	9.74e-05	0.184	CAGGAAG	TF	CDC6	FLI1	390
FLI1	hTFtarget	hg38_mane_ENST00000260356.6_THBS1_upstream2000	1911	1921	+	15.2571	2.52e-07	0.000967	CCGCTTCCTGC	TF	CDC6	FLI1	390
FLI1	hTFtarget	hg38_mane_ENST00000260356.6_THBS1_upstream2000	294	318	+	-19.8553	6.78e-05	0.0489	GAGAAGGAAGGGGAGGGAGATGGAT	TF	CDC6	FLI1	390
FLI1	hTFtarget	hg38_mane_ENST00000260356.6_THBS1_upstream2000	1909	1930	+	-8.01429	3.72e-05	0.0153	TCCCGCTTCCTGCCCGGCCGCC	TF	CDC6	FLI1	390
FLI1	hTFtarget	hg38_mane_ENST00000260356.6_THBS1_upstream2000	1901	1922	+	-11.7	8.66e-05	0.0202	CCCCCACCTCCCGCTTCCTGCC	TF	CDC6	FLI1	390
FLI1	hTFtarget	hg38_mane_ENST00000260356.6_THBS1_upstream2000	1327	1342	-	11.697	5.44e-05	0.0698	GGCCCTTTCCTGCCGC	TF	CDC6	FLI1	390
FLI1	hTFtarget	hg38_mane_ENST00000260356.6_THBS1_upstream2000	989	1006	+	-3.16667	7.91e-06	0.00925	GGGAGGAAAAAGGGAAAT	TF	CDC6	FLI1	390
FLI1	database	hg38_mane_ENST00000260356.6_THBS1_upstream2000	1908	1924	-	11.0202	7.75e-05	0.268	CGGGCAGGAAGCGGGAG	TF	CDC6	FLI1	390
FLI1	hTFtarget	hg38_mane_ENST00000260356.6_THBS1_upstream2000	298	309	+	8.40789	6.58e-05	0.0574	AGGAAGGGGAGG	TF	CDC6	FLI1	390
FLI1	hTFtarget	hg38_mane_ENST00000260356.6_THBS1_upstream2000	299	320	-	0.457143	4.24e-06	0.00743	CCATCCATCTCCCTCCCCTTCC	TF	CDC6	FLI1	390
FLI1	hTFtarget	hg38_mane_ENST00000260356.6_THBS1_upstream2000	290	314	+	-17.1316	3.88e-05	0.0473	GAAGGAGAAGGAAGGGGAGGGAGAT	TF	CDC6	FLI1	390
FLI1	hTFtarget	hg38_mane_ENST00000260356.6_THBS1_upstream2000	987	1008	-	4.28788	9.2e-05	0.114	GTATTTCCCTTTTTCCTCCCTA	TF	CDC6	FLI1	390
FLI1	hTFtarget	hg38_mane_ENST00000260356.6_THBS1_upstream2000	298	313	+	11.5522	3.6e-05	0.0275	AGGAAGGGGAGGGAGA	TF	CDC6	FLI1	390
FLI1	hTFtarget	hg38_mane_ENST00000260356.6_THBS1_upstream2000	296	320	-	-15.6714	6.13e-06	0.00708	CCATCCATCTCCCTCCCCTTCCTTC	TF	CDC6	FLI1	390
FLI1	hTFtarget	hg38_mane_ENST00000260356.6_THBS1_upstream2000	1326	1341	-	16	1.36e-06	0.00171	GCCCTTTCCTGCCGCG	TF	CDC6	FLI1	390
FLI1	hTFtarget	hg38_mane_ENST00000260356.6_THBS1_upstream2000	287	311	+	3.27273	4.24e-05	0.0153	GTAGAAGGAGAAGGAAGGGGAGGGA	TF	CDC6	FLI1	390
FLI1	hTFtarget	hg38_mane_ENST00000260356.6_THBS1_upstream2000	302	313	+	12.6447	1.21e-05	0.0211	AGGGGAGGGAGA	TF	CDC6	FLI1	390
FLI1	hTFtarget	hg38_mane_ENST00000260356.6_THBS1_upstream2000	1905	1926	+	-10.3	6.32e-05	0.0185	CACCTCCCGCTTCCTGCCCGGC	TF	CDC6	FLI1	390
FLI1	hTFtarget	hg38_mane_ENST00000260356.6_THBS1_upstream2000	298	317	-	-30.8788	1.84e-05	0.045	TCCATCTCCCTCCCCTTCCT	TF	CDC6	FLI1	390
FLI1	hTFtarget	hg38_mane_ENST00000260356.6_THBS1_upstream2000	414	438	+	-42.5	1.48e-05	0.0274	CTTTTCTTTCTGCCTCCCAACATCT	TF	CDC6	FLI1	390
FLI1	hTFtarget	hg38_mane_ENST00000260356.6_THBS1_upstream2000	294	309	-	10.6579	6.57e-05	0.0327	CCTCCCCTTCCTTCTC	TF	CDC6	FLI1	390
FLI1	hTFtarget	hg38_mane_ENST00000260356.6_THBS1_upstream2000	293	317	+	-0.684211	7.82e-07	0.00287	GGAGAAGGAAGGGGAGGGAGATGGA	TF	CDC6	FLI1	390
FLI1	hTFtarget	hg38_mane_ENST00000260356.6_THBS1_upstream2000	1900	1924	-	-20.8158	8.22e-05	0.0489	CGGGCAGGAAGCGGGAGGTGGGGGC	TF	CDC6	FLI1	390
FLI1	hTFtarget	hg38_mane_ENST00000260356.6_THBS1_upstream2000	834	840	+	12.2714	5.35e-05	0.104	CAGGAAG	TF	CDC6	FLI1	390
FLI1	hTFtarget	hg38_mane_ENST00000260356.6_THBS1_upstream2000	305	320	-	10.0526	9.24e-05	0.0347	CCATCCATCTCCCTCC	TF	CDC6	FLI1	390
FLI1	hTFtarget	hg38_mane_ENST00000260356.6_THBS1_upstream2000	1873	1888	-	17.0789	6.57e-07	0.00246	CCTCTCTCCGCCCCCC	TF	CDC6	FLI1	390
FLI1	hTFtarget	hg38_mane_ENST00000260356.6_THBS1_upstream2000	1330	1340	+	12.3286	4.01e-05	0.0737	GCAGGAAAGGG	TF	CDC6	FLI1	390
FLI1	hTFtarget	hg38_mane_ENST00000260356.6_THBS1_upstream2000	1327	1341	-	15.0758	3.04e-06	0.00375	GCCCTTTCCTGCCGC	TF	CDC6	FLI1	390
FLI1	database	hg38_mane_ENST00000260356.6_THBS1_upstream2000	834	844	+	11.2041	8.96e-05	0.165	CAGGAAGCTAG	TF	CDC6	FLI1	390
FLI1	hTFtarget	hg38_mane_ENST00000260356.6_THBS1_upstream2000	412	427	-	-0.857143	4.53e-05	0.0368	GGCAGAAAGAAAAGTT	TF	CDC6	FLI1	390
FLI1	hTFtarget	hg38_mane_ENST00000260356.6_THBS1_upstream2000	988	996	+	13.5263	1.8e-05	0.0671	AGGGAGGAA	TF	CDC6	FLI1	390
FLI1	hTFtarget	hg38_mane_ENST00000260356.6_THBS1_upstream2000	1912	1923	+	15.4848	2.2e-06	0.00797	CGCTTCCTGCCC	TF	CDC6	FLI1	390
FLI1	hTFtarget	hg38_mane_ENST00000260356.6_THBS1_upstream2000	294	305	-	13.3333	1.8e-05	0.021	CCCTTCCTTCTC	TF	CDC6	FLI1	390
FLI1	hTFtarget	hg38_mane_ENST00000260356.6_THBS1_upstream2000	417	432	-	10.1642	9.07e-05	0.0433	TGGGAGGCAGAAAGAA	TF	CDC6	FLI1	390
FLI1	hTFtarget	hg38_mane_ENST00000260356.6_THBS1_upstream2000	416	431	-	10.2	1.84e-06	0.00359	GGGAGGCAGAAAGAAA	TF	CDC6	FLI1	390
FLI1	hTFtarget	hg38_mane_ENST00000260356.6_THBS1_upstream2000	289	313	-	-50.0152	4.68e-05	0.0432	TCTCCCTCCCCTTCCTTCTCCTTCT	TF	CDC6	FLI1	390
FLI1	hTFtarget	hg38_mane_ENST00000260356.6_THBS1_upstream2000	834	840	+	11.9571	9.74e-05	0.184	CAGGAAG	TF	CDC6	FLI1	390
FLI1	hTFtarget	hg38_mane_ENST00000260356.6_THBS1_upstream2000	296	317	-	-3.9	1.35e-05	0.0105	TCCATCTCCCTCCCCTTCCTTC	TF	CDC6	FLI1	390
FLI1	hTFtarget	hg38_mane_ENST00000260356.6_THBS1_upstream2000	1330	1340	-	11.6143	6.04e-05	0.107	CCCTTTCCTGC	TF	CDC6	FLI1	390
FLI1	hTFtarget	hg38_mane_ENST00000260356.6_THBS1_upstream2000	993	1008	+	-2.48571	6.79e-05	0.0371	GGAAAAAGGGAAATAC	TF	CDC6	FLI1	390
FLI1	hTFtarget	hg38_mane_ENST00000260356.6_THBS1_upstream2000	834	842	+	11.1714	9.74e-05	0.18	CAGGAAGCT	TF	CDC6	FLI1	390
FLI1	hTFtarget	hg38_mane_ENST00000260356.6_THBS1_upstream2000	291	312	-	-4.12857	1.43e-05	0.0105	CTCCCTCCCCTTCCTTCTCCTT	TF	CDC6	FLI1	390
FLI1	hTFtarget	hg38_mane_ENST00000260356.6_THBS1_upstream2000	1680	1695	+	13.6316	9.93e-06	0.0124	CTCCCCAGCCCCGTCC	TF	CDC6	FLI1	390
FLI1	hTFtarget	hg38_mane_ENST00000260356.6_THBS1_upstream2000	298	322	+	3.74242	3.6e-05	0.0145	AGGAAGGGGAGGGAGATGGATGGGT	TF	CDC6	FLI1	390
FLI1	hTFtarget	hg38_mane_ENST00000260356.6_THBS1_upstream2000	293	307	-	15.5606	1.69e-06	0.00312	TCCCCTTCCTTCTCC	TF	CDC6	FLI1	390
FLI1	hTFtarget	hg38_mane_ENST00000260356.6_THBS1_upstream2000	234	253	-	-38.3939	6.08e-05	0.0748	TTTTTTTTTTCTTCTTTCCA	TF	CDC6	FLI1	390
FLI1	hTFtarget	hg38_mane_ENST00000260356.6_THBS1_upstream2000	1914	1920	+	11.9697	5.35e-05	0.0969	CTTCCTG	TF	CDC6	FLI1	390
FLI1	hTFtarget	hg38_mane_ENST00000260356.6_THBS1_upstream2000	289	313	+	-21.4605	9.33e-05	0.0489	AGAAGGAGAAGGAAGGGGAGGGAGA	TF	CDC6	FLI1	390
FLI1	hTFtarget	hg38_mane_ENST00000260356.6_THBS1_upstream2000	415	430	+	-17	2.32e-05	0.0749	TTTTCTTTCTGCCTCC	TF	CDC6	FLI1	390
FLI1	database	hg38_mane_ENST00000260356.6_THBS1_upstream2000	1330	1340	+	12.3636	3.65e-05	0.0695	GCAGGAAAGGG	TF	CDC6	FLI1	390
FLI1	hTFtarget	hg38_mane_ENST00000260356.6_THBS1_upstream2000	1337	1361	+	1.71212	7.16e-05	0.0235	AGGGCCCGAAGGCAGCGAAGGCGAA	TF	CDC6	FLI1	390
FLI1	hTFtarget	hg38_mane_ENST00000260356.6_THBS1_upstream2000	227	248	-	-11.4429	8.18e-05	0.0202	TTTTTCTTCTTTCCACTTGCTC	TF	CDC6	FLI1	390
FLI1	hTFtarget	hg38_mane_ENST00000260356.6_THBS1_upstream2000	988	1007	-	-32.2273	2.44e-05	0.045	TATTTCCCTTTTTCCTCCCT	TF	CDC6	FLI1	390
FLI1	hTFtarget	hg38_mane_ENST00000260356.6_THBS1_upstream2000	1911	1921	+	15.2571	2.79e-06	0.00995	CCGCTTCCTGC	TF	CDC6	FLI1	390
FLI1	hTFtarget	hg38_mane_ENST00000260356.6_THBS1_upstream2000	988	1003	+	6.18182	1.76e-05	0.0666	AGGGAGGAAAAAGGGA	TF	CDC6	FLI1	390
FLI1	hTFtarget	hg38_mane_ENST00000260356.6_THBS1_upstream2000	290	314	+	7.72727	8.44e-06	0.00905	GAAGGAGAAGGAAGGGGAGGGAGAT	TF	CDC6	FLI1	390
FLI1	hTFtarget	hg38_mane_ENST00000260356.6_THBS1_upstream2000	288	312	-	-27.1	5.75e-05	0.0288	CTCCCTCCCCTTCCTTCTCCTTCTA	TF	CDC6	FLI1	390
FLI1	hTFtarget	hg38_mane_ENST00000260356.6_THBS1_upstream2000	414	431	-	6.54545	6.24e-07	0.00219	GGGAGGCAGAAAGAAAAG	TF	CDC6	FLI1	390
FLI1	hTFtarget	hg38_mane_ENST00000260356.6_THBS1_upstream2000	296	313	+	-9.01515	3.05e-05	0.0187	GAAGGAAGGGGAGGGAGA	TF	CDC6	FLI1	390
FLI1	hTFtarget	hg38_mane_ENST00000260356.6_THBS1_upstream2000	990	1005	-	-24.1212	8.09e-05	0.101	TTTCCCTTTTTCCTCC	TF	CDC6	FLI1	390
FLI1	hTFtarget	hg38_mane_ENST00000260356.6_THBS1_upstream2000	294	313	-	-40.6364	9.42e-05	0.0869	TCTCCCTCCCCTTCCTTCTC	TF	CDC6	FLI1	390
FLI1	hTFtarget	hg38_mane_ENST00000260356.6_THBS1_upstream2000	1912	1923	+	14.3182	6.93e-06	0.0182	CGCTTCCTGCCC	TF	CDC6	FLI1	390
FLI1	hTFtarget	hg38_mane_ENST00000260356.6_THBS1_upstream2000	418	431	+	-12.2763	8.41e-05	0.16	TCTTTCTGCCTCCC	TF	CDC6	FLI1	390
FLI1	hTFtarget	hg38_mane_ENST00000260356.6_THBS1_upstream2000	295	310	+	11.2537	4.41e-05	0.0281	AGAAGGAAGGGGAGGG	TF	CDC6	FLI1	390
FLI1	hTFtarget	hg38_mane_ENST00000260356.6_THBS1_upstream2000	293	304	-	-10.5143	7.74e-05	0.292	CCTTCCTTCTCC	TF	CDC6	FLI1	390
FLI1	hTFtarget	hg38_mane_ENST00000260356.6_THBS1_upstream2000	297	321	+	-3.34211	1.57e-06	0.00288	AAGGAAGGGGAGGGAGATGGATGGG	TF	CDC6	FLI1	390
FLI1	hTFtarget	hg38_mane_ENST00000260356.6_THBS1_upstream2000	1867	1888	-	-9.21429	4.93e-05	0.0157	CCTCTCTCCGCCCCCCGCTGCC	TF	CDC6	FLI1	390
FLI1	hTFtarget	hg38_mane_ENST00000260356.6_THBS1_upstream2000	1328	1339	-	12.6061	3.26e-05	0.0591	CCTTTCCTGCCG	TF	CDC6	FLI1	390
FLI1	hTFtarget	hg38_mane_ENST00000260356.6_THBS1_upstream2000	293	304	+	11.4211	2.07e-05	0.0241	GGAGAAGGAAGG	TF	CDC6	FLI1	390
FLI1	hTFtarget	hg38_mane_ENST00000260356.6_THBS1_upstream2000	292	313	-	-6.01429	2.29e-05	0.0134	TCTCCCTCCCCTTCCTTCTCCT	TF	CDC6	FLI1	390
FLI1	hTFtarget	hg38_mane_ENST00000260356.6_THBS1_upstream2000	295	316	-	4.84286	1.2e-06	0.00419	CCATCTCCCTCCCCTTCCTTCT	TF	CDC6	FLI1	390
FLI1	database	hg38_mane_ENST00000260356.6_THBS1_upstream2000	1911	1921	-	16.6727	6.79e-07	0.00259	GCAGGAAGCGG	TF	CDC6	FLI1	390
FLI1	hTFtarget	hg38_mane_ENST00000260356.6_THBS1_upstream2000	295	310	+	-2.72857	7.21e-05	0.0371	AGAAGGAAGGGGAGGG	TF	CDC6	FLI1	390
FLI1	hTFtarget	hg38_mane_ENST00000260356.6_THBS1_upstream2000	1911	1921	-	16.0143	1.59e-06	0.00554	GCAGGAAGCGG	TF	CDC6	FLI1	390
FLI1	hTFtarget	hg38_mane_ENST00000260356.6_THBS1_upstream2000	296	311	-	-18.5455	4e-05	0.0749	TCCCTCCCCTTCCTTC	TF	CDC6	FLI1	390
FLI1	hTFtarget	hg38_mane_ENST00000260356.6_THBS1_upstream2000	414	438	+	-29.1	8.24e-05	0.0357	CTTTTCTTTCTGCCTCCCAACATCT	TF	CDC6	FLI1	390
FLI1	hTFtarget	hg38_mane_ENST00000260356.6_THBS1_upstream2000	1909	1933	+	-26.8429	5.49e-05	0.0288	TCCCGCTTCCTGCCCGGCCGCCGCC	TF	CDC6	FLI1	390
FLI1	hTFtarget	hg38_mane_ENST00000260356.6_THBS1_upstream2000	416	437	+	7.0303	3.05e-05	0.114	TTTCTTTCTGCCTCCCAACATC	TF	CDC6	FLI1	390
FLI1	hTFtarget	hg38_mane_ENST00000260356.6_THBS1_upstream2000	985	1006	-	-6.85714	2.82e-05	0.0141	ATTTCCCTTTTTCCTCCCTAAA	TF	CDC6	FLI1	390
FLI1	hTFtarget	hg38_mane_ENST00000260356.6_THBS1_upstream2000	294	305	+	10.0563	5.2e-05	0.198	GAGAAGGAAGGG	TF	CDC6	FLI1	390
FLI1	hTFtarget	hg38_mane_ENST00000260356.6_THBS1_upstream2000	414	435	+	-8.68571	4.36e-05	0.0153	CTTTTCTTTCTGCCTCCCAACA	TF	CDC6	FLI1	390
FLI1	hTFtarget	hg38_mane_ENST00000260356.6_THBS1_upstream2000	1914	1920	-	12.1974	5.35e-05	0.104	CAGGAAG	TF	CDC6	FLI1	390
FLI1	hTFtarget	hg38_mane_ENST00000260356.6_THBS1_upstream2000	1903	1918	+	14.8026	4.22e-06	0.00791	CCCACCTCCCGCTTCC	TF	CDC6	FLI1	390
FLI1	hTFtarget	hg38_mane_ENST00000260356.6_THBS1_upstream2000	294	318	+	3.78788	3.55e-05	0.0145	GAGAAGGAAGGGGAGGGAGATGGAT	TF	CDC6	FLI1	390
FLI1	hTFtarget	hg38_mane_ENST00000260356.6_THBS1_upstream2000	834	840	-	11.9697	5.35e-05	0.0969	CTTCCTG	TF	CDC6	FLI1	390
FLI1	hTFtarget	hg38_mane_ENST00000260356.6_THBS1_upstream2000	413	428	-	12.8806	1.39e-05	0.0266	AGGCAGAAAGAAAAGT	TF	CDC6	FLI1	390
FLI1	hTFtarget	hg38_mane_ENST00000260356.6_THBS1_upstream2000	988	996	-	13.8636	1.06e-05	0.0412	TTCCTCCCT	TF	CDC6	FLI1	390
FLI1	hTFtarget	hg38_mane_ENST00000260356.6_THBS1_upstream2000	235	250	+	9.95714	1.99e-06	0.00359	GGAAAGAAGAAAAAAA	TF	CDC6	FLI1	390
FLI1	hTFtarget	hg38_mane_ENST00000260356.6_THBS1_upstream2000	1330	1340	+	10.9429	7.37e-05	0.129	GCAGGAAAGGG	TF	CDC6	FLI1	390
FLI1	hTFtarget	hg38_mane_ENST00000260356.6_THBS1_upstream2000	1912	1936	-	0.712121	9.91e-05	0.0298	ATGGGCGGCGGCCGGGCAGGAAGCG	TF	CDC6	FLI1	390
FLI1	database	hg38_mane_ENST00000260356.6_THBS1_upstream2000	1908	1924	-	10.9889	7.84e-05	0.271	CGGGCAGGAAGCGGGAG	TF	CDC6	FLI1	390
FLI1	hTFtarget	hg38_mane_ENST00000260356.6_THBS1_upstream2000	834	840	+	12.1974	5.35e-05	0.104	CAGGAAG	TF	CDC6	FLI1	390
FLI1	hTFtarget	hg38_mane_ENST00000260356.6_THBS1_upstream2000	1328	1339	-	13.9545	1.04e-05	0.0182	CCTTTCCTGCCG	TF	CDC6	FLI1	390
FLI1	hTFtarget	hg38_mane_ENST00000260356.6_THBS1_upstream2000	1911	1921	-	15.6857	2.18e-06	0.008	GCAGGAAGCGG	TF	CDC6	FLI1	390
FLI1	hTFtarget	hg38_mane_ENST00000260356.6_THBS1_upstream2000	289	313	+	6.68182	1.25e-05	0.00905	AGAAGGAGAAGGAAGGGGAGGGAGA	TF	CDC6	FLI1	390
FLI1	hTFtarget	hg38_mane_ENST00000260356.6_THBS1_upstream2000	992	1007	+	11.8358	2.96e-05	0.0275	AGGAAAAAGGGAAATA	TF	CDC6	FLI1	390
FLI1	hTFtarget	hg38_mane_ENST00000260356.6_THBS1_upstream2000	294	309	+	10.2687	8.48e-05	0.0433	GAGAAGGAAGGGGAGG	TF	CDC6	FLI1	390
KAT5	hTFtarget	hg38_mane_ENST00000260356.6_THBS1_upstream2000	1868	1883	+	9.89474	3.74e-05	0.0321	GCAGCGGGGGGCGGAG	Other	CDC6	KAT5	375
KAT5	hTFtarget	hg38_mane_ENST00000260356.6_THBS1_upstream2000	1269	1284	+	9.13158	5.13e-05	0.0352	CCGGCCGAGGGAGCGC	Other	CDC6	KAT5	375
KAT5	hTFtarget	hg38_mane_ENST00000260356.6_THBS1_upstream2000	1440	1455	+	11.4211	3.08e-05	0.0832	GGCGCTCGGGGGACGC	Other	CDC6	KAT5	375
KAT5	hTFtarget	hg38_mane_ENST00000260356.6_THBS1_upstream2000	692	707	-	8.01316	7.95e-05	0.0454	CGGGCAGGGGGAAACC	Other	CDC6	KAT5	375
KAT5	hTFtarget	hg38_mane_ENST00000260356.6_THBS1_upstream2000	1651	1666	-	10.1711	5.3e-05	0.0832	GCCCGCGGGGTGGCGC	Other	CDC6	KAT5	375
KAT5	hTFtarget	hg38_mane_ENST00000260356.6_THBS1_upstream2000	1722	1737	+	8.61842	9.78e-05	0.102	CGAGCCCGCGTGGCGC	Other	CDC6	KAT5	375
KAT5	hTFtarget	hg38_mane_ENST00000260356.6_THBS1_upstream2000	1649	1664	-	13.3158	7.75e-06	0.0133	CCGCGGGGTGGCGCAG	Other	CDC6	KAT5	375
KAT5	hTFtarget	hg38_mane_ENST00000260356.6_THBS1_upstream2000	1253	1268	-	15.9342	1.88e-06	0.00646	CCGCTTGGGGGCGGTG	Other	CDC6	KAT5	375
KAT5	hTFtarget	hg38_mane_ENST00000260356.6_THBS1_upstream2000	1755	1766	-	11.8684	1.56e-05	0.0484	GCGCGCACGGGC	Other	CDC6	KAT5	375
KAT5	hTFtarget	hg38_mane_ENST00000260356.6_THBS1_upstream2000	779	794	+	11.8947	1.53e-05	0.0175	ACAGCAGAGGGAGCGA	Other	CDC6	KAT5	375
PTEN	database	hg38_mane_ENST00000260356.6_THBS1_upstream2000	127	139	+	11.1138	6.5e-05	0.227	CCCCATCTGATTT	Other	CDC6	PTEN	356
CBX1	hTFtarget	hg38_mane_ENST00000260356.6_THBS1_upstream2000	816	831	-	11.125	5.14e-05	0.203	ATTCCATTCATCTCTT	Other	CDC6	CBX1	353
CBX1	hTFtarget	hg38_mane_ENST00000260356.6_THBS1_upstream2000	823	838	+	7	9.9e-05	0.393	GAATGGAATTCCAGGA	Other	CDC6	CBX1	353
CBX1	hTFtarget	hg38_mane_ENST00000260356.6_THBS1_upstream2000	883	891	-	10.9605	5.86e-05	0.233	GTCATTGAA	Other	CDC6	CBX1	353
CBX1	hTFtarget	hg38_mane_ENST00000260356.6_THBS1_upstream2000	820	831	+	9.60526	7.59e-05	0.302	GATGAATGGAAT	Other	CDC6	CBX1	353
YY1	hTFtarget	hg38_mane_ENST00000260356.6_THBS1_upstream2000	1412	1427	-	12.2105	1.54e-05	0.00868	GCCCCACGCCCGCCCC	TF	CDC6	YY1	349
YY1	hTFtarget	hg38_mane_ENST00000260356.6_THBS1_upstream2000	782	797	+	14.3289	5.08e-06	0.00265	GCAGAGGGAGCGAGGC	TF	CDC6	YY1	349
YY1	hTFtarget	hg38_mane_ENST00000260356.6_THBS1_upstream2000	1415	1430	-	12.5658	7.28e-06	0.00349	CTGGCCCCACGCCCGC	TF	CDC6	YY1	349
YY1	hTFtarget	hg38_mane_ENST00000260356.6_THBS1_upstream2000	1342	1363	-	6.59211	7.89e-05	0.00928	CGTTCGCCTTCGCTGCCTTCGG	TF	CDC6	YY1	349
YY1	hTFtarget	hg38_mane_ENST00000260356.6_THBS1_upstream2000	1914	1929	+	7.15789	7.65e-05	0.0147	CTTCCTGCCCGGCCGC	TF	CDC6	YY1	349
YY1	hTFtarget	hg38_mane_ENST00000260356.6_THBS1_upstream2000	558	569	+	13.4605	1.58e-05	0.0626	CACACCATCTTG	TF	CDC6	YY1	349
YY1	hTFtarget	hg38_mane_ENST00000260356.6_THBS1_upstream2000	1411	1426	-	8.17105	8.58e-05	0.0176	CCCCACGCCCGCCCCG	TF	CDC6	YY1	349
YY1	hTFtarget	hg38_mane_ENST00000260356.6_THBS1_upstream2000	1912	1920	+	11.8158	5.22e-05	0.199	CGCTTCCTG	TF	CDC6	YY1	349
YY1	hTFtarget	hg38_mane_ENST00000260356.6_THBS1_upstream2000	560	569	-	12.2576	2.79e-05	0.111	CAAGATGGTG	TF	CDC6	YY1	349
YY1	hTFtarget	hg38_mane_ENST00000260356.6_THBS1_upstream2000	1345	1366	-	9.5	2.32e-05	0.00599	CCGCGTTCGCCTTCGCTGCCTT	TF	CDC6	YY1	349
YY1	hTFtarget	hg38_mane_ENST00000260356.6_THBS1_upstream2000	1286	1301	+	11.9474	1.88e-05	0.00656	GCGGCAGCGGGAGAGG	TF	CDC6	YY1	349
YY1	hTFtarget	hg38_mane_ENST00000260356.6_THBS1_upstream2000	1386	1401	+	12.6579	1.06e-05	0.00449	CGCCGACGCCGCGCTC	TF	CDC6	YY1	349
YY1	hTFtarget	hg38_mane_ENST00000260356.6_THBS1_upstream2000	1289	1310	-	7.40789	5.67e-05	0.00898	ACAGAGACGCCTCTCCCGCTGC	TF	CDC6	YY1	349
YY1	database	hg38_mane_ENST00000260356.6_THBS1_upstream2000	558	569	-	9.96154	9.09e-05	0.362	CAAGATGGTGTG	TF	CDC6	YY1	349
YY1	hTFtarget	hg38_mane_ENST00000260356.6_THBS1_upstream2000	1286	1301	-	11.7237	1.98e-05	0.00868	CCTCTCCCGCTGCCGC	TF	CDC6	YY1	349
YY1	hTFtarget	hg38_mane_ENST00000260356.6_THBS1_upstream2000	1820	1835	-	14.3816	4.93e-06	0.00265	GGGGCGGGGGTCGGGG	TF	CDC6	YY1	349
YY1	hTFtarget	hg38_mane_ENST00000260356.6_THBS1_upstream2000	1896	1911	-	9.55263	6.16e-05	0.0225	GGAGGTGGGGGCCAGT	TF	CDC6	YY1	349
YY1	hTFtarget	hg38_mane_ENST00000260356.6_THBS1_upstream2000	1321	1336	+	12.1447	1.7e-05	0.00656	GCAGCCGCGGCAGGAA	TF	CDC6	YY1	349
YY1	hTFtarget	hg38_mane_ENST00000260356.6_THBS1_upstream2000	1912	1927	+	9.19737	5.53e-05	0.00817	CGCTTCCTGCCCGGCC	TF	CDC6	YY1	349
YY1	hTFtarget	hg38_mane_ENST00000260356.6_THBS1_upstream2000	1859	1880	-	9	2.89e-05	0.00654	CGCCCCCCGCTGCCTGGCGCGC	TF	CDC6	YY1	349
YY1	hTFtarget	hg38_mane_ENST00000260356.6_THBS1_upstream2000	1412	1427	+	15.5132	2.47e-06	0.00265	GGGGCGGGCGTGGGGC	TF	CDC6	YY1	349
YY1	hTFtarget	hg38_mane_ENST00000260356.6_THBS1_upstream2000	1869	1890	-	7.55263	5.34e-05	0.00898	CTCCTCTCTCCGCCCCCCGCTG	TF	CDC6	YY1	349
YY1	hTFtarget	hg38_mane_ENST00000260356.6_THBS1_upstream2000	1380	1395	+	8.65789	7e-05	0.0153	CGGCCCCGCCGACGCC	TF	CDC6	YY1	349
YY1	hTFtarget	hg38_mane_ENST00000260356.6_THBS1_upstream2000	902	917	+	8.77632	8.73e-05	0.0229	GGCAGCGGCACTCATG	TF	CDC6	YY1	349
YY1	hTFtarget	hg38_mane_ENST00000260356.6_THBS1_upstream2000	1347	1362	+	9.90789	5.22e-05	0.0225	GGCAGCGAAGGCGAAC	TF	CDC6	YY1	349
YY1	hTFtarget	hg38_mane_ENST00000260356.6_THBS1_upstream2000	1918	1933	+	15.6974	1.97e-06	0.00216	CTGCCCGGCCGCCGCC	TF	CDC6	YY1	349
YY1	hTFtarget	hg38_mane_ENST00000260356.6_THBS1_upstream2000	1867	1882	-	12.0658	1.46e-05	0.00599	TCCGCCCCCCGCTGCC	TF	CDC6	YY1	349
YY1	hTFtarget	hg38_mane_ENST00000260356.6_THBS1_upstream2000	1466	1487	-	9.77632	2.05e-05	0.00599	TCTCCTCCACCGTCCCCGTGGG	TF	CDC6	YY1	349
YY1	hTFtarget	hg38_mane_ENST00000260356.6_THBS1_upstream2000	1271	1286	-	11.6842	1.77e-05	0.00645	CGGCGCTCCCTCGGCC	TF	CDC6	YY1	349
YY1	database	hg38_mane_ENST00000260356.6_THBS1_upstream2000	562	568	+	10.3553	6.51e-05	0.13	CCATCTT	TF	CDC6	YY1	349
YY1	hTFtarget	hg38_mane_ENST00000260356.6_THBS1_upstream2000	293	308	-	10.2368	3.5e-05	0.00958	CTCCCCTTCCTTCTCC	TF	CDC6	YY1	349
YY1	database	hg38_mane_ENST00000260356.6_THBS1_upstream2000	558	569	-	11.3448	5.34e-05	0.212	CAAGATGGTGTG	TF	CDC6	YY1	349
YY1	hTFtarget	hg38_mane_ENST00000260356.6_THBS1_upstream2000	1282	1297	+	8.52632	9.73e-05	0.0229	CGCCGCGGCAGCGGGA	TF	CDC6	YY1	349
YY1	hTFtarget	hg38_mane_ENST00000260356.6_THBS1_upstream2000	1656	1671	-	9.76316	5.42e-05	0.0105	GGAGGGCCCGCGGGGT	TF	CDC6	YY1	349
YY1	hTFtarget	hg38_mane_ENST00000260356.6_THBS1_upstream2000	1321	1336	-	11.0395	2.79e-05	0.00978	TTCCTGCCGCGGCTGC	TF	CDC6	YY1	349
YY1	hTFtarget	hg38_mane_ENST00000260356.6_THBS1_upstream2000	1774	1789	-	8.36842	4.72e-05	0.0126	CGGTGCCCGCCCACGC	TF	CDC6	YY1	349
YY1	hTFtarget	hg38_mane_ENST00000260356.6_THBS1_upstream2000	1826	1841	-	13.5658	7.9e-06	0.00354	GTGAAGGGGGCGGGGG	TF	CDC6	YY1	349
YY1	hTFtarget	hg38_mane_ENST00000260356.6_THBS1_upstream2000	1282	1297	-	14.0263	5.11e-06	0.00363	TCCCGCTGCCGCGGCG	TF	CDC6	YY1	349
YY1	hTFtarget	hg38_mane_ENST00000260356.6_THBS1_upstream2000	1312	1333	-	11.1579	1.09e-05	0.00535	CTGCCGCGGCTGCCAGGGGGCC	TF	CDC6	YY1	349
YY1	hTFtarget	hg38_mane_ENST00000260356.6_THBS1_upstream2000	1820	1835	+	11.5132	2.2e-05	0.00868	CCCCGACCCCCGCCCC	TF	CDC6	YY1	349
YY1	hTFtarget	hg38_mane_ENST00000260356.6_THBS1_upstream2000	1376	1397	+	24.1974	4.61e-09	1.35e-05	CTGCCGGCCCCGCCGACGCCGC	TF	CDC6	YY1	349
YY1	hTFtarget	hg38_mane_ENST00000260356.6_THBS1_upstream2000	1535	1556	+	6.97368	6.77e-05	0.00898	GTGTCCCCTGCGCCCCGTCGGC	TF	CDC6	YY1	349
YY1	hTFtarget	hg38_mane_ENST00000260356.6_THBS1_upstream2000	1292	1307	-	10.2632	2.11e-05	0.00702	GAGACGCCTCTCCCGC	TF	CDC6	YY1	349
YY1	hTFtarget	hg38_mane_ENST00000260356.6_THBS1_upstream2000	1917	1932	-	14.8289	3.77e-06	0.00265	GCGGCGGCCGGGCAGG	TF	CDC6	YY1	349
YY1	hTFtarget	hg38_mane_ENST00000260356.6_THBS1_upstream2000	1339	1360	-	8.51316	3.57e-05	0.00749	TCGCCTTCGCTGCCTTCGGGCC	TF	CDC6	YY1	349
YY1	hTFtarget	hg38_mane_ENST00000260356.6_THBS1_upstream2000	1282	1297	-	10.7763	2.73e-05	0.00815	TCCCGCTGCCGCGGCG	TF	CDC6	YY1	349
YY1	hTFtarget	hg38_mane_ENST00000260356.6_THBS1_upstream2000	1821	1836	+	12.3816	1.24e-05	0.00583	CCCGACCCCCGCCCCC	TF	CDC6	YY1	349
YY1	hTFtarget	hg38_mane_ENST00000260356.6_THBS1_upstream2000	1288	1303	-	15.4342	2.29e-06	0.00339	CGCCTCTCCCGCTGCC	TF	CDC6	YY1	349
YY1	hTFtarget	hg38_mane_ENST00000260356.6_THBS1_upstream2000	1320	1335	-	13.7105	6.08e-06	0.00363	TCCTGCCGCGGCTGCC	TF	CDC6	YY1	349
YY1	hTFtarget	hg38_mane_ENST00000260356.6_THBS1_upstream2000	1652	1667	+	9.03947	5.92e-05	0.00817	CGCCACCCCGCGGGCC	TF	CDC6	YY1	349
YY1	hTFtarget	hg38_mane_ENST00000260356.6_THBS1_upstream2000	1912	1920	+	11.8816	4.89e-05	0.185	CGCTTCCTG	TF	CDC6	YY1	349
YY1	hTFtarget	hg38_mane_ENST00000260356.6_THBS1_upstream2000	778	793	-	9.36842	5.12e-05	0.00799	CGCTCCCTCTGCTGTG	TF	CDC6	YY1	349
YY1	hTFtarget	hg38_mane_ENST00000260356.6_THBS1_upstream2000	1274	1295	-	9.39474	2.43e-05	0.00599	CCGCTGCCGCGGCGCTCCCTCG	TF	CDC6	YY1	349
YY1	hTFtarget	hg38_mane_ENST00000260356.6_THBS1_upstream2000	1870	1885	-	8.26316	8.27e-05	0.0102	CTCTCCGCCCCCCGCT	TF	CDC6	YY1	349
YY1	hTFtarget	hg38_mane_ENST00000260356.6_THBS1_upstream2000	1980	1995	-	9.09211	7.59e-05	0.0229	GGCGGAGGAGCCGCGC	TF	CDC6	YY1	349
YY1	hTFtarget	hg38_mane_ENST00000260356.6_THBS1_upstream2000	1288	1303	+	15.4868	2.43e-06	0.00798	GGCAGCGGGAGAGGCG	TF	CDC6	YY1	349
YY1	hTFtarget	hg38_mane_ENST00000260356.6_THBS1_upstream2000	1348	1369	-	16.5132	6.91e-07	0.000508	GCGCCGCGTTCGCCTTCGCTGC	TF	CDC6	YY1	349
YY1	hTFtarget	hg38_mane_ENST00000260356.6_THBS1_upstream2000	293	308	-	10.5789	2.95e-05	0.00612	CTCCCCTTCCTTCTCC	TF	CDC6	YY1	349
YY1	hTFtarget	hg38_mane_ENST00000260356.6_THBS1_upstream2000	1391	1412	+	6.80263	7.25e-05	0.00898	ACGCCGCGCTCACCTCCCTCCG	TF	CDC6	YY1	349
YY1	hTFtarget	hg38_mane_ENST00000260356.6_THBS1_upstream2000	1279	1294	-	11.8289	1.61e-05	0.00478	CGCTGCCGCGGCGCTC	TF	CDC6	YY1	349
YY1	hTFtarget	hg38_mane_ENST00000260356.6_THBS1_upstream2000	1392	1407	+	15.8289	1.83e-06	0.00216	CGCCGCGCTCACCTCC	TF	CDC6	YY1	349
YY1	hTFtarget	hg38_mane_ENST00000260356.6_THBS1_upstream2000	1286	1301	-	15.4342	1.67e-06	0.00196	CCTCTCCCGCTGCCGC	TF	CDC6	YY1	349
YY1	hTFtarget	hg38_mane_ENST00000260356.6_THBS1_upstream2000	1917	1932	+	15.1316	1.97e-06	0.00196	CCTGCCCGGCCGCCGC	TF	CDC6	YY1	349
YY1	hTFtarget	hg38_mane_ENST00000260356.6_THBS1_upstream2000	1268	1283	-	13.6974	6.12e-06	0.00363	CGCTCCCTCGGCCGGC	TF	CDC6	YY1	349
YY1	hTFtarget	hg38_mane_ENST00000260356.6_THBS1_upstream2000	1814	1835	+	6.46053	8.32e-05	0.0094	CCCAAGCCCCGACCCCCGCCCC	TF	CDC6	YY1	349
YY1	hTFtarget	hg38_mane_ENST00000260356.6_THBS1_upstream2000	1920	1935	+	14.8553	3.48e-06	0.00471	GCCCGGCCGCCGCCCA	TF	CDC6	YY1	349
YY1	hTFtarget	hg38_mane_ENST00000260356.6_THBS1_upstream2000	1383	1398	+	10.4737	3.1e-05	0.00612	CCCCGCCGACGCCGCG	TF	CDC6	YY1	349
YY1	hTFtarget	hg38_mane_ENST00000260356.6_THBS1_upstream2000	1912	1920	+	10.5789	9.06e-05	0.349	CGCTTCCTG	TF	CDC6	YY1	349
YY1	hTFtarget	hg38_mane_ENST00000260356.6_THBS1_upstream2000	471	481	+	11.0132	6.77e-05	0.269	CCGGTCATCTT	TF	CDC6	YY1	349
YY1	hTFtarget	hg38_mane_ENST00000260356.6_THBS1_upstream2000	1383	1398	+	8.94737	6.19e-05	0.0145	CCCCGCCGACGCCGCG	TF	CDC6	YY1	349
YY1	hTFtarget	hg38_mane_ENST00000260356.6_THBS1_upstream2000	1391	1406	-	10.6842	3.52e-05	0.00849	GAGGTGAGCGCGGCGT	TF	CDC6	YY1	349
YY1	hTFtarget	hg38_mane_ENST00000260356.6_THBS1_upstream2000	1902	1917	-	10.5263	3.8e-05	0.00851	GAAGCGGGAGGTGGGG	TF	CDC6	YY1	349
YY1	hTFtarget	hg38_mane_ENST00000260356.6_THBS1_upstream2000	685	706	+	7	6.7e-05	0.00898	CCCCAGGGGTTTCCCCCTGCCC	TF	CDC6	YY1	349
YY1	hTFtarget	hg38_mane_ENST00000260356.6_THBS1_upstream2000	1826	1841	+	11.9079	1.8e-05	0.00868	CCCCCGCCCCCTTCAC	TF	CDC6	YY1	349
YY1	hTFtarget	hg38_mane_ENST00000260356.6_THBS1_upstream2000	1471	1486	-	10.7895	2.71e-05	0.00815	CTCCTCCACCGTCCCC	TF	CDC6	YY1	349
YY1	hTFtarget	hg38_mane_ENST00000260356.6_THBS1_upstream2000	1263	1284	-	7.32895	5.86e-05	0.00898	GCGCTCCCTCGGCCGGCCGCTT	TF	CDC6	YY1	349
YY1	hTFtarget	hg38_mane_ENST00000260356.6_THBS1_upstream2000	1817	1832	+	12.4868	7.56e-06	0.00349	AAGCCCCGACCCCCGC	TF	CDC6	YY1	349
YY1	hTFtarget	hg38_mane_ENST00000260356.6_THBS1_upstream2000	1918	1933	+	9.68421	4.45e-05	0.00775	CTGCCCGGCCGCCGCC	TF	CDC6	YY1	349
YY1	hTFtarget	hg38_mane_ENST00000260356.6_THBS1_upstream2000	1285	1300	+	11.9868	1.86e-05	0.0116	CGCGGCAGCGGGAGAG	TF	CDC6	YY1	349
YY1	hTFtarget	hg38_mane_ENST00000260356.6_THBS1_upstream2000	1903	1918	+	12.6842	1.07e-05	0.00583	CCCACCTCCCGCTTCC	TF	CDC6	YY1	349
YY1	hTFtarget	hg38_mane_ENST00000260356.6_THBS1_upstream2000	1412	1433	-	7.38158	5.73e-05	0.00898	GAGCTGGCCCCACGCCCGCCCC	TF	CDC6	YY1	349
YY1	hTFtarget	hg38_mane_ENST00000260356.6_THBS1_upstream2000	1317	1332	-	9.59211	6.04e-05	0.0225	TGCCGCGGCTGCCAGG	TF	CDC6	YY1	349
YY1	hTFtarget	hg38_mane_ENST00000260356.6_THBS1_upstream2000	1821	1836	-	12.2368	1.63e-05	0.0116	GGGGGCGGGGGTCGGG	TF	CDC6	YY1	349
YY1	hTFtarget	hg38_mane_ENST00000260356.6_THBS1_upstream2000	1392	1407	-	14.0921	5.73e-06	0.00942	GGAGGTGAGCGCGGCG	TF	CDC6	YY1	349
YY1	hTFtarget	hg38_mane_ENST00000260356.6_THBS1_upstream2000	1315	1336	-	6.77632	7.33e-05	0.00898	TTCCTGCCGCGGCTGCCAGGGG	TF	CDC6	YY1	349
YY1	hTFtarget	hg38_mane_ENST00000260356.6_THBS1_upstream2000	1917	1932	+	13.6447	7.07e-06	0.00557	CCTGCCCGGCCGCCGC	TF	CDC6	YY1	349
YY1	hTFtarget	hg38_mane_ENST00000260356.6_THBS1_upstream2000	1867	1882	-	11.1711	2.23e-05	0.00527	TCCGCCCCCCGCTGCC	TF	CDC6	YY1	349
YY1	database	hg38_mane_ENST00000260356.6_THBS1_upstream2000	557	573	+	10.5408	6.88e-05	0.271	ACACACCATCTTGTCAT	TF	CDC6	YY1	349
YY1	hTFtarget	hg38_mane_ENST00000260356.6_THBS1_upstream2000	1277	1298	-	10.0658	1.8e-05	0.00599	CTCCCGCTGCCGCGGCGCTCCC	TF	CDC6	YY1	349
YY1	hTFtarget	hg38_mane_ENST00000260356.6_THBS1_upstream2000	274	285	+	13.1316	1.85e-05	0.0737	CAAGATGAATGC	TF	CDC6	YY1	349
YY1	hTFtarget	hg38_mane_ENST00000260356.6_THBS1_upstream2000	1385	1406	+	18.3421	2.38e-07	0.000349	CCGCCGACGCCGCGCTCACCTC	TF	CDC6	YY1	349
YY1	hTFtarget	hg38_mane_ENST00000260356.6_THBS1_upstream2000	1818	1833	+	12.9211	9.26e-06	0.00449	AGCCCCGACCCCCGCC	TF	CDC6	YY1	349
YY1	hTFtarget	hg38_mane_ENST00000260356.6_THBS1_upstream2000	1379	1400	+	6.85526	7.1e-05	0.00898	CCGGCCCCGCCGACGCCGCGCT	TF	CDC6	YY1	349
YY1	hTFtarget	hg38_mane_ENST00000260356.6_THBS1_upstream2000	274	285	-	10.6714	7.4e-05	0.295	GCATTCATCTTG	TF	CDC6	YY1	349
YY1	hTFtarget	hg38_mane_ENST00000260356.6_THBS1_upstream2000	1915	1930	+	8.88158	6.35e-05	0.00817	TTCCTGCCCGGCCGCC	TF	CDC6	YY1	349
YY1	hTFtarget	hg38_mane_ENST00000260356.6_THBS1_upstream2000	1911	1932	+	10.6316	1.39e-05	0.00585	CCGCTTCCTGCCCGGCCGCCGC	TF	CDC6	YY1	349
YY1	hTFtarget	hg38_mane_ENST00000260356.6_THBS1_upstream2000	1868	1883	+	10.7105	3.48e-05	0.00849	GCAGCGGGGGGCGGAG	TF	CDC6	YY1	349
YY1	hTFtarget	hg38_mane_ENST00000260356.6_THBS1_upstream2000	1646	1661	-	8.59211	9.46e-05	0.0229	CGGGGTGGCGCAGGGG	TF	CDC6	YY1	349
YY1	hTFtarget	hg38_mane_ENST00000260356.6_THBS1_upstream2000	1412	1427	-	7.05263	7.98e-05	0.0147	GCCCCACGCCCGCCCC	TF	CDC6	YY1	349
YY1	hTFtarget	hg38_mane_ENST00000260356.6_THBS1_upstream2000	1377	1392	+	13.3421	7.54e-06	0.00495	TGCCGGCCCCGCCGAC	TF	CDC6	YY1	349
YY1	hTFtarget	hg38_mane_ENST00000260356.6_THBS1_upstream2000	1824	1839	+	9.44737	4.95e-05	0.00799	GACCCCCGCCCCCTTC	TF	CDC6	YY1	349
YY1	hTFtarget	hg38_mane_ENST00000260356.6_THBS1_upstream2000	1294	1309	+	8.63158	9.3e-05	0.0229	GGGAGAGGCGTCTCTG	TF	CDC6	YY1	349
YY1	hTFtarget	hg38_mane_ENST00000260356.6_THBS1_upstream2000	1921	1936	+	9.05263	5.91e-05	0.0145	CCCGGCCGCCGCCCAT	TF	CDC6	YY1	349
YY1	hTFtarget	hg38_mane_ENST00000260356.6_THBS1_upstream2000	1411	1426	-	11.1184	2.28e-05	0.00527	CCCCACGCCCGCCCCG	TF	CDC6	YY1	349
YY1	hTFtarget	hg38_mane_ENST00000260356.6_THBS1_upstream2000	296	311	-	8.92105	6.24e-05	0.00817	TCCCTCCCCTTCCTTC	TF	CDC6	YY1	349
YY1	hTFtarget	hg38_mane_ENST00000260356.6_THBS1_upstream2000	1289	1304	+	14.5263	4.53e-06	0.00265	GCAGCGGGAGAGGCGT	TF	CDC6	YY1	349
YY1	hTFtarget	hg38_mane_ENST00000260356.6_THBS1_upstream2000	1821	1836	+	12.25	1.31e-05	0.00478	CCCGACCCCCGCCCCC	TF	CDC6	YY1	349
YY1	hTFtarget	hg38_mane_ENST00000260356.6_THBS1_upstream2000	1280	1301	-	13.7237	3.1e-06	0.00182	CCTCTCCCGCTGCCGCGGCGCT	TF	CDC6	YY1	349
YY1	hTFtarget	hg38_mane_ENST00000260356.6_THBS1_upstream2000	787	802	+	8.44737	9.67e-05	0.0152	GGGAGCGAGGCGGCTG	TF	CDC6	YY1	349
YY1	hTFtarget	hg38_mane_ENST00000260356.6_THBS1_upstream2000	1903	1918	+	11.0921	2.31e-05	0.00527	CCCACCTCCCGCTTCC	TF	CDC6	YY1	349
YY1	hTFtarget	hg38_mane_ENST00000260356.6_THBS1_upstream2000	1902	1923	+	9.38158	2.45e-05	0.00599	CCCCACCTCCCGCTTCCTGCCC	TF	CDC6	YY1	349
YY1	hTFtarget	hg38_mane_ENST00000260356.6_THBS1_upstream2000	670	676	+	12.0921	6.51e-05	0.13	AAGATGG	TF	CDC6	YY1	349
YY1	hTFtarget	hg38_mane_ENST00000260356.6_THBS1_upstream2000	1979	1994	+	6.93421	8.35e-05	0.0147	CGCGCGGCTCCTCCGC	TF	CDC6	YY1	349
YY1	hTFtarget	hg38_mane_ENST00000260356.6_THBS1_upstream2000	1918	1933	-	12.7895	1.21e-05	0.0116	GGCGGCGGCCGGGCAG	TF	CDC6	YY1	349
YY1	hTFtarget	hg38_mane_ENST00000260356.6_THBS1_upstream2000	1912	1920	+	12.25	4.45e-05	0.165	CGCTTCCTG	TF	CDC6	YY1	349
YY1	hTFtarget	hg38_mane_ENST00000260356.6_THBS1_upstream2000	1283	1298	-	10.0132	4.57e-05	0.0144	CTCCCGCTGCCGCGGC	TF	CDC6	YY1	349
YY1	hTFtarget	hg38_mane_ENST00000260356.6_THBS1_upstream2000	1283	1304	-	16.9211	5.48e-07	0.000508	ACGCCTCTCCCGCTGCCGCGGC	TF	CDC6	YY1	349
YY1	hTFtarget	hg38_mane_ENST00000260356.6_THBS1_upstream2000	1868	1883	-	8.01316	5.45e-05	0.0126	CTCCGCCCCCCGCTGC	TF	CDC6	YY1	349
YY1	hTFtarget	hg38_mane_ENST00000260356.6_THBS1_upstream2000	1277	1292	+	9.10526	7.28e-05	0.0127	GGGAGCGCCGCGGCAG	TF	CDC6	YY1	349
YY1	hTFtarget	hg38_mane_ENST00000260356.6_THBS1_upstream2000	1902	1917	+	9.71053	4.4e-05	0.00775	CCCCACCTCCCGCTTC	TF	CDC6	YY1	349
YY1	hTFtarget	hg38_mane_ENST00000260356.6_THBS1_upstream2000	1379	1394	+	18.8158	2.28e-07	0.000683	CCGGCCCCGCCGACGC	TF	CDC6	YY1	349
YY1	hTFtarget	hg38_mane_ENST00000260356.6_THBS1_upstream2000	1374	1389	+	12.0132	1.47e-05	0.00478	ACCTGCCGGCCCCGCC	TF	CDC6	YY1	349
YY1	hTFtarget	hg38_mane_ENST00000260356.6_THBS1_upstream2000	1318	1333	+	9.73684	5.48e-05	0.0105	CTGGCAGCCGCGGCAG	TF	CDC6	YY1	349
YY1	hTFtarget	hg38_mane_ENST00000260356.6_THBS1_upstream2000	1382	1397	+	10.3026	2.07e-05	0.00702	GCCCCGCCGACGCCGC	TF	CDC6	YY1	349
YY1	hTFtarget	hg38_mane_ENST00000260356.6_THBS1_upstream2000	562	568	-	12.0921	6.51e-05	0.13	AAGATGG	TF	CDC6	YY1	349
YY1	database	hg38_mane_ENST00000260356.6_THBS1_upstream2000	558	569	-	11.2959	5.44e-05	0.216	CAAGATGGTGTG	TF	CDC6	YY1	349
YY1	hTFtarget	hg38_mane_ENST00000260356.6_THBS1_upstream2000	18	33	-	7.06579	7.93e-05	0.0147	CAGCACTCACTGCCCC	TF	CDC6	YY1	349
YY1	hTFtarget	hg38_mane_ENST00000260356.6_THBS1_upstream2000	15	30	+	8.80263	8.3e-05	0.0137	GAAGGGGCAGTGAGTG	TF	CDC6	YY1	349
YY1	hTFtarget	hg38_mane_ENST00000260356.6_THBS1_upstream2000	558	569	-	11.4868	5.1e-05	0.203	CAAGATGGTGTG	TF	CDC6	YY1	349
YY1	hTFtarget	hg38_mane_ENST00000260356.6_THBS1_upstream2000	560	568	-	11.1974	8.97e-05	0.356	AAGATGGTG	TF	CDC6	YY1	349
YY1	hTFtarget	hg38_mane_ENST00000260356.6_THBS1_upstream2000	1820	1835	+	8.05263	5.37e-05	0.0126	CCCCGACCCCCGCCCC	TF	CDC6	YY1	349
YY1	hTFtarget	hg38_mane_ENST00000260356.6_THBS1_upstream2000	1376	1391	+	12.3289	8.16e-06	0.00349	CTGCCGGCCCCGCCGA	TF	CDC6	YY1	349
YY1	hTFtarget	hg38_mane_ENST00000260356.6_THBS1_upstream2000	1285	1300	-	16.3421	1.32e-06	0.00339	CTCTCCCGCTGCCGCG	TF	CDC6	YY1	349
YY1	hTFtarget	hg38_mane_ENST00000260356.6_THBS1_upstream2000	1910	1921	-	14.0921	1.05e-05	0.0383	GCAGGAAGCGGG	TF	CDC6	YY1	349
YY1	hTFtarget	hg38_mane_ENST00000260356.6_THBS1_upstream2000	1382	1397	+	19.9737	9.62e-08	0.000303	GCCCCGCCGACGCCGC	TF	CDC6	YY1	349
YY1	hTFtarget	hg38_mane_ENST00000260356.6_THBS1_upstream2000	1313	1328	+	13.4474	4.72e-06	0.00349	GCCCCCTGGCAGCCGC	TF	CDC6	YY1	349
YY1	hTFtarget	hg38_mane_ENST00000260356.6_THBS1_upstream2000	1285	1300	-	14.2105	4.71e-06	0.00387	CTCTCCCGCTGCCGCG	TF	CDC6	YY1	349
YY1	database	hg38_mane_ENST00000260356.6_THBS1_upstream2000	670	676	-	10.3553	6.51e-05	0.13	CCATCTT	TF	CDC6	YY1	349
YY1	hTFtarget	hg38_mane_ENST00000260356.6_THBS1_upstream2000	1483	1498	+	10.9605	3.09e-05	0.00849	GGAGAGTCAGCGAGGG	TF	CDC6	YY1	349
YY1	hTFtarget	hg38_mane_ENST00000260356.6_THBS1_upstream2000	1318	1333	-	14.4342	4.48e-06	0.00471	CTGCCGCGGCTGCCAG	TF	CDC6	YY1	349
YY1	hTFtarget	hg38_mane_ENST00000260356.6_THBS1_upstream2000	1920	1941	+	7.09211	6.45e-05	0.00898	GCCCGGCCGCCGCCCATTGGCC	TF	CDC6	YY1	349
YY1	hTFtarget	hg38_mane_ENST00000260356.6_THBS1_upstream2000	1271	1286	+	11.7368	2.12e-05	0.0116	GGCCGAGGGAGCGCCG	TF	CDC6	YY1	349
YY1	hTFtarget	hg38_mane_ENST00000260356.6_THBS1_upstream2000	1348	1363	+	9.65789	5.68e-05	0.0105	GCAGCGAAGGCGAACG	TF	CDC6	YY1	349
YY1	hTFtarget	hg38_mane_ENST00000260356.6_THBS1_upstream2000	1486	1501	-	8.97368	3.67e-05	0.011	GGGCCCTCGCTGACTC	TF	CDC6	YY1	349
YY1	hTFtarget	hg38_mane_ENST00000260356.6_THBS1_upstream2000	1382	1397	-	17.8289	5.17e-07	0.00162	GCGGCGTCGGCGGGGC	TF	CDC6	YY1	349
YY1	hTFtarget	hg38_mane_ENST00000260356.6_THBS1_upstream2000	1288	1303	-	16.8421	9.67e-07	0.00216	CGCCTCTCCCGCTGCC	TF	CDC6	YY1	349
YY1	hTFtarget	hg38_mane_ENST00000260356.6_THBS1_upstream2000	1283	1298	+	10.8026	3.33e-05	0.00849	GCCGCGGCAGCGGGAG	TF	CDC6	YY1	349
CBX4	hTFtarget	hg38_mane_ENST00000260356.6_THBS1_upstream2000	823	831	-	15.6974	4.91e-06	0.0196	ATTCCATTC	Other	CDC6	CBX4	345
CBX4	hTFtarget	hg38_mane_ENST00000260356.6_THBS1_upstream2000	614	622	-	11.3816	7.33e-05	0.146	TTTACATTC	Other	CDC6	CBX4	345
CBX4	hTFtarget	hg38_mane_ENST00000260356.6_THBS1_upstream2000	301	312	+	13.3026	1.61e-05	0.0534	AAGGGGAGGGAG	Other	CDC6	CBX4	345
ELSPBP1	database	hg38_mane_ENST00000260356.6_THBS1_upstream2000	1214	1224	+	12.0275	5.42e-05	0.18	AGCAGCTGTCC	Other	CDC6	ELSPBP1	339
[truncated: 6,204 more rows]
